# Supplementary material for: Redefining the H-NS protein family: a diversity of specialized core and accessory forms exhibit hierarchical transcriptional network integration
Source: Nucleic Acids Res. 2020 Sep 7;48(18):10184–98. doi: 10.1093/nar/gkaa709 (PMC7544231; doi:10.1093/nar/gkaa709)
Supplement: gkaa709_Supplemental_Files [file gkaa709_supplemental_files.zip › Supplementary Tables.xlsx]

## Sheet: Table S1
TableS1. Chromosomal H-NS homolog accession numbers
Family	Genera	Species	Strain	Source	H-NS	StpA	Hfp	Hfp	Hfp	HlpP	HlpC	Search Type
Pectobacteriaceae	Brenneria		EniD312	MPD	EHD21583.1		WP_040342997.1					BlastP
Enterobacteriaceae	Citrobacter	freundii	ATCC 8090	MPD	KFB91160.1	KFB99689.1						BlastP
Enterobacteriaceae	Citrobacter	rodentium	ICC168	MPD	CBG88528.1	CBG89866.1	CBG88809.1					BlastP
Enterobacteriaceae	Citrobacter		MGH55	MPD	KDF06676.1	KDF07677.1					KDF11932.1	BlastP
Pectobacteriaceae	Dickeya	dadantii	Ech703	MPD	ACS85747.1		ACS86382.1					BlastP
Pectobacteriaceae	Dickeya	dadantii	3937	MPD	ADM98405.1		ADM97982.1	ADM97059.1				BlastP
Pectobacteriaceae	Dickeya	zeae	Ech1591	MPD	ACT07042.1		ACT06021.1	ACT07410.1				BlastP
Enterobacteriaceae	Enterobacter	cloaceae	NCTC 9394	MPD	CBK84750.1	CBK86349.1						BlastP
Enterobacteriaceae	Enterobacter	cloaceae	ATCC 13047	MPD	YP_003612140.1	YP_003614490.1						BlastP
Enterobacteriaceae	Enterobacter	cloaceae	ENHKU01	MPD	AFP70421.1	AFP71294.1						BlastP
Enterobacteriaceae	Enterobacter	asburiae	ENIPBJ-CG1	MPD	AMX04871.1	AMX08595.1	AMX05904.1					BlastP
Enterobacteriaceae	Enterobacter	dissolvens	SDM	MPD	AFM60331.1	AFM61236.1						BlastP
Enterobacteriaceae	Enterobacter	cloaceae	SST3	MPD	EJO45386.1	EJO45721.1	EJO48210.1					BlastP
Enterobacteriaceae	Enterobacter		R4-368	MPD	WP_017457162.1	No StpA	AGN87563.1					BlastP
Enterobacteriaceae	Enterobacter		FY-07	MPD	AMO49733.1	No StpA	AMO50153.1	AMO48271.1				BlastP
Enterobacteriaceae	Enterobacter		Bisph1	MPD	WP_039056092.1	No StpA	WP_039056137.1					BlastP
Enterobacteriaceae	Enterobacter	ludwigii	MGH160	MPD	OUF16196.1	OUF15948.1					OUF04827.1	BlastP
Enterobacteriaceae	Enterobacter	hormaechei	xiangfangensis	MPD	KUR02151.1	KUQ99042.1					KUQ95646.1	BlastP
Enterobacteriaceae	Enterobacter	cloacae	E483	MPD	SAD78186.1	SAD98658.1					SAD10396.1	BlastP
Erwiniaceae	Erwinia	amylovora	CFBP1430	MPD	WP_004157793.1							BlastP
Erwiniaceae	Erwinia	pyrifoliae	EP1/96	MPD	CAX55427.1							BlastP
Erwiniaceae	Erwinia		Ejp617	MPD	ADP12728.1							BlastP
Erwiniaceae	Erwinia	tasmaniensis	ET1/99	MPD	CAO96625.1							BlastP
Erwiniaceae	Erwinia	tracheiphila	PSU-1	MPD	EOS93429.1							BlastP
Enterobacteriaceae	Escherichia	coli	UMEA 3200-1	MPD	EQX88813.1	EQX86802.1					EQX80536.1	BlastP
Enterobacteriaceae	Escherichia	coli	KTE61	MPD	EOV53355.1	EOV50162.1					EOV48679.1	BlastP
Enterobacteriaceae	Escherichia	coli	KCJK9	MPD	PBS24167.1	PBS22661.1					PBS25339.1	BlastP
Enterobacteriaceae	Escherichia	coli	EAEC042	MPD	CBG34112.1	CBG35697.1	CBG35667.1					BlastP
Enterobacteriaceae	Escherichia	coli	CFT073	MPD	AAN80168.1	AAN81670.1	AAN80870.1					BlastP
Enterobacteriaceae	Escherichia	coli	SWW33	MPD	EMZ46715.1	EMZ42397.1	EMZ45528.1					BlastP
Enterobacteriaceae	Escherichia	coli	KTE16	MPD	ELC29580.1	ELC26871.1	ELC28362.1					BlastP
Enterobacteriaceae	Escherichia	coli	CUMT8	MPD	EIL74012.1	EIL80813.1	EIL77085.1					BlastP
Enterobacteriaceae	Escherichia	coli	OK1357	MPD	EFZ70963.1	EFZ68592.1	EFZ69142.1					BlastP
Enterobacteriaceae	Escherichia	coli	TA124	MPD	EHN83428.1	EHN89337.1	EHN89356.1					BlastP
Enterobacteriaceae	Escherichia	coli	MS 107-1	MPD	EFK48830.1	EFK52920.1	EFK51087.1					BlastP
Enterobacteriaceae	Escherichia	coli	KTE227	MPD	ELH93809.1	ELH91263.1	ELH91242.1	ELH91235.1				BlastP
Enterobacteriaceae	Escherichia	coli	UMNF18	MPD	AEJ56197.1	AEJ57980.1						BlastP
Enterobacteriaceae	Escherichia	coli	UPEC536	MPD	ABG69295.1	ABG70621.1	ABG69928.1					BlastP
Enterobacteriaceae	Escherichia	coli	W3110	MPD	BAA36117.1	BAA16535.1						BlastP
Enterobacteriaceae	Escherichia	coli	P0298942.1	MPD	ENA20706.1							BlastP
Enterobacteriaceae	Escherichia	coli	DEC13E	MPD	EHX76845.1	EHX71765.1	EHX67819.1	EHX80841.1				BlastP
Enterobacteriaceae	Klebsiella	pneumoniae	KPNIH4	MPD	EJJ47790.1	EJJ48258.1	EJJ35634.1					BlastP
Enterobacteriaceae	Klebsiella	pneumoniae	UHKPC57	MPD	EPA93348.1	EPA89005.1	EPA89486.1					BlastP
Enterobacteriaceae	Klebsiella	pneumoniae	NTUH-K2044	MPD	BAH63930.1	BAH64790.1						BlastP
Enterobacteriaceae	Klebsiella	pneumoniae	1084	MPD	AFQ65343.1	AFQ64466.1	AFQ65101.1					BlastP
Enterobacteriaceae	Klebsiella	oxytoca	OK-1	MPD	EUC93713.1	EUC89450.1					EUC92967.1	BlastP
Enterobacteriaceae	Klebsiella	oxytoca	NCTC9149	MPD	STW06462.1	STW05200.1					STW04704.1	BlastP
Enterobacteriaceae	Klebsiella	oxytoca	NCTC13727	MPD	VEF68876.1	VEF67969.1					VEF68253.1	BlastP
Enterobacteriaceae	Klebsiella	oxytoca	st. 10-5245	MPD	EHS96463.1	EHS93088.1	EHT00591.1					BlastP
Enterobacteriaceae	Klebsiella	oxytoca	E718	MPD	AFN32909.1	AFN33789.1						BlastP
Erwiniaceae	Pantoea	ananatis	LMG5342	MPD	CCF09472.1					CCF10385.1		BlastP
Erwiniaceae	Pantoea	ananatis	AJ13355	MPD	BAK11493.1					BAK10692.1		BlastP
Erwiniaceae	Pantoea	ananatis	PA13	MPD	AER32517.1					AER33364.1		BlastP
Erwiniaceae	Pantoea		At-9b	MPD	ADU69492.1					ADU68584.1		BlastP
Erwiniaceae	Pantoea	vagans	C9-1	MPD	ADO09724.1					ADO08872.1		BlastP
Pectobacteriaceae	Pectobacterium	wasabiae	CFBP3304	MPD	EJS95875.1		EJS95078.1	EJS95451.1	EJS93401.1			BlastP
Pectobacteriaceae	Pectobacterium	wasabiae	WPP163	MPD	ACX88052.1		ACX87540.1	ACX88594.1	ACX88797.1			BlastP
Pectobacteriaceae	Pectobacterium	atrosepticum	SCRI1043	MPD	CAG75231.1		CAG74569.1	CAG75793.1				BlastP
Yersiniaceae	Rahnella	aquatilus	HX2	MPD	AFE58855.1							BlastP
Yersiniaceae	Rahnella	aquatilus	CIP 78.65 = ATCC 33071	MPD	AEX51892.1							BlastP
Yersiniaceae	Rahnella		Y9602	MPD	ADW74251.1							BlastP
Enterobacteriaceae	Salmonella	choleraesuis	SC-B67	MPD	AAX65652.1	AAX66638.1						BlastP
Enterobacteriaceae	Salmonella	Typhi	CT18	MPD	CAD08382.1	CAD05909.1						BlastP
Enterobacteriaceae	Salmonella	Dublin	CT_02021853	MPD	ACH77404.1	ACH77225.1	ACH74776.1					BlastP
Enterobacteriaceae	Salmonella	Dublin	DG22	MPD	EPI65157.1	EPI66700.1	EPI67573.1	EPI69190.1				BlastP
Enterobacteriaceae	Salmonella	Enteritidis	str. 58-6482	MPD	EJI74878.1	EJI78728.1	EJI77133.1					BlastP
Enterobacteriaceae	Salmonella	Enteritidis	str. 648901 39-2	MPD	ELO43002.1	ELO38885.1	ELO28764.1					BlastP
Enterobacteriaceae	Salmonella	Heidelberg	B182	MPD	AFH45714.1	AFH46615.1						BlastP
Enterobacteriaceae	Salmonella	Hvittingfoss	A4-620	MPD	EHC51857.1	EHC48181.1	EHC52822.1					BlastP
Enterobacteriaceae	Salmonella	Agona	SL483	MPD	ACH51604.1	ACH51798.1						BlastP
Enterobacteriaceae	Salmonella	Typhimurium	SL1344	MPD	CBW17777.1	CBW18881.1						BlastP
Enterobacteriaceae	Salmonella	enterica	sv. Rough O:d:1,7	MPD	OSD67670.1	OSD72413.1	OSD71352.1				OSD61323.1	BlastP
Yersiniaceae	Serratia	marcesens	FG194	MPD	AGB82714.1							BlastP
Enterobacteriaceae	Shigella	flexneri 2a	2457-T	MPD	EFS13854.1	EFS12763.1						BlastP
Enterobacteriaceae	Shigella	boydii	CDC 3083-94	MPD	ACD08388.1	ACD07184.1						BlastP
Pectobacteriaceae	Sodalis	glossinidus	morsitans'	MPD	BAE74645.1							BlastP
Yersiniaceae	Yersinia	pestis	PY-32	MPD	EIR77490.1							BlastP
Yersiniaceae	Yersinia	pseudotuberculosis	IP 31758	MPD	ABS45994.1							BlastP
Yersiniaceae	Yersinia	pseudotuberculosis	IP 32953	MPD	AJJ55623.1							BlastP
Vibrionaceae	Vibrio	cholera O1 biovar El Tor	N16961	MPD	NP_230775.1

## Sheet: Table S2
Table S2: NCBI Microbial Plasmid database H-NS homologs
Plasmid	Species of isolation	Source	HppX	HppH	HppP	Sub-group	Search Type	Additional
R27	Salmonella Typhi			NP_058377.1		incHI1
pSF-R27	Shigella flexneri			AAN38840.1		incHI1
pEC-IMPQ	Enterobacter cloaceae			ACO54303.1		incHI2
pOLA52	Escherichia coli		ABZ89587.1			incX1		10.1089/mdr.2005.11.378
pSARA30	Salmonella Heidelberg		AFV41147.1			incX1		10.1016/j.plasmid.2012.08.002
pMAS2027	Escherichia coli		ACV89896.1			incX1		10.1128/AEM.00974-09
pOU1114	Salmonella Dublin		ACA51088.1			incX?
pBK31567	Klebsiella pneumoniae		AFZ77204.1			incX5		10.1128/AAC.01648-12
pINCX-SHV	Klebsiella pneumoniae		AEW43347.1			incX3		10.1128/AAC.05308-11			10.1016/j.plasmid.2012.03.001
pEC14_35	Escherichia coli		AFC60903.1			incX3		10.1016/j.plasmid.2012.03.001
pET35	Erwinia tasmaniensis		CAO94821.1					10.1111/j.1462-2920.2008.01639.x
pSG1	Sodalis glossinidus str.morsitans		BAE75709.1					10.1101/gr.4106106
pYptb32953	Yersinia pseudotuberculosis		WP_011191416.1					10.1073/pnas.0404012101
pJAR S36	Yersinia pestis		ADW66949.1					10.1371/journal.pone.0032911
pJAR S35	Yersinia pestis		ADW66888.1					10.1371/journal.pone.0032911
pCROD2	Citrobacter rodentium		WP_001293133.1			incX4		10.1128/JB.01144-09			10.1016/j.plasmid.2012.03.001
p2ESCUM	Escherichia coli		YP_002381193.1			incX1		10.1371/journal.pgen.1000344
pSH163_34	Salmonella Heidelberg		AFR24624.1					10.1371/journal.pone.0077866
pJEG012	Klebsiella pneumoniae		AGJ73994.1					10.1371/journal.pone.0059920
pPat9B01	Pantoea sp. At-9b				ADU71872.1
pPat9B02	Pantoea sp. At-9b				ADU72256.1
pPat9B03	Pantoea sp. At-9b				ADU72492.1
pPAG1	Pantoea vagans C9-1				ADO07862.1
pANA10	Pantoea ananatis LMG5342				CCF11793.1
pRAHAQ201	Rahnella aquatilis CIP 78.65				AEX54454.1
pET45	Erwinia tasmaniensis ET1/99				CAO94982.1
pEP36	Erwinia pyrifoliae EP1/96				NP_758735.1
pEA29	Erwinia amylovora EA88				NP_981988.1

## Sheet: Table S3
Table S3
PLSDB plasmids included in phylogenetic analysis
	ACC_NUCCORE	qstart	qend	sstart	send	evalue	bitscore	pident	qcov	qcovhsp	recid	Topology_NUCCORE	CreateDate_NUCCORE	Location_BIOSAMPLE	loc_parsed	loc_lat	loc_lng	IsolationSource_BIOSAMPLE	Host_BIOSAMPLE	SamplType_BIOSAMPLE	plasmidfinder	pmlst	Length_NUCCORE	GC_NUCCORE	taxon_name	taxon_species_name	taxon_genus_name	taxon_family_name	taxon_order_name	taxon_class_name	taxon_phylum_name	taxon_superkingdom_name
	KX833210.1	4	136	32902	32483	4.61e-13	69.7	41.135	97	97	460	circular	2016-12-13										40835	34.9235	Salmonella enterica subsp. enterica serovar Typhi	Salmonella enterica (28901)	Salmonella (590)	Enterobacteriaceae (543)	Enterobacterales (91347)	Gammaproteobacteria (1236)	Proteobacteria (1224)	Bacteria (2)
	NZ_CP021954.1	4	136	7734	8153	4.61e-13	69.7	41.135	97	97	461	not-set	2017-06-22	missing				missing	missing				42816	34.723	Klebsiella pneumoniae	Klebsiella pneumoniae (573)	Klebsiella (570)	Enterobacteriaceae (543)	Enterobacterales (91347)	Gammaproteobacteria (1236)	Proteobacteria (1224)	Bacteria (2)
	NC_009705.1	1	136	139846	140262	4.09e-18	84.3	44.604	99	99	437	circular	2007-07-26								pIP31758(p153)_1_p153, CP000719		153140	40.3552	Yersinia pseudotuberculosis IP 31758	Yersinia pseudotuberculosis (633)	Yersinia (629)	Yersiniaceae (1903411)	Enterobacterales (91347)	Gammaproteobacteria (1236)	Proteobacteria (1224)	Bacteria (2)
	NC_010699.1	8	135	37435	37809	4.25e-20	90.1	52.344	93	93	462	circular	2008-05-13										44694	50.7988	Erwinia tasmaniensis Et1/99	Erwinia tasmaniensis (338565)	Erwinia (551)	Erwiniaceae (1903409)	Enterobacterales (91347)	Gammaproteobacteria (1236)	Proteobacteria (1224)	Bacteria (2)
	NZ_CP026273.1	1	136	15117	14710	5.09e-22	95.5	52.555	99	99	408	circular	2018-02-01	USA		38.9847	-77.0947						179680	44.6299	Klebsiella oxytoca	Klebsiella oxytoca (571)	Klebsiella (570)	Enterobacteriaceae (543)	Enterobacterales (91347)	Gammaproteobacteria (1236)	Proteobacteria (1224)	Bacteria (2)
	NZ_CP022519.1	1	135	110030	109632	1.4e-17	82.8	53.333	99	99	407	circular	2018-06-13	China: Nanjing	China,Nanjing	32.061	118.792		masson pine	cell culture			130944	51.7443	Pantoea vagans	Pantoea vagans (470934)	Pantoea (53335)	Erwiniaceae (1903409)	Enterobacterales (91347)	Gammaproteobacteria (1236)	Proteobacteria (1224)	Bacteria (2)
	NZ_CP034471.1	1	135	49623	49225	2.68e-17	82	54.815	99	99	404	circular	2019-02-07	USA:NY	USA,NY	43.1562	-75.845	Leaf from Rome apple cultivar					211326	51.9136	Pantoea agglomerans	Pantoea agglomerans (549)	Pantoea (53335)	Erwiniaceae (1903409)	Enterobacterales (91347)	Gammaproteobacteria (1236)	Proteobacteria (1224)	Bacteria (2)
	NZ_CP034476.1	1	135	146215	146613	2.68e-17	82	54.815	99	99	405	circular	2019-02-01	USA:NY	USA,NY	43.1562	-75.845	Leaf from Rome apple cultivar					211326	51.9136	Pantoea agglomerans	Pantoea agglomerans (549)	Pantoea (53335)	Erwiniaceae (1903409)	Enterobacterales (91347)	Gammaproteobacteria (1236)	Proteobacteria (1224)	Bacteria (2)
	NZ_CP040096.1	1	135	110117	110515	4.56e-23	98.6	55.556	99	99	401	circular	2019-05-15	China	China	34.4118	86.0327	soil		whole organism			744154	54.5485	Pantoea sp. SO10	Pantoea sp. SO10 (2575375)	Pantoea (53335)	Erwiniaceae (1903409)	Enterobacterales (91347)	Gammaproteobacteria (1236)	Proteobacteria (1224)	Bacteria (2)
	NZ_CP031651.1	1	135	38515	38117	2.75e-18	84.7	55.556	99	99	403	circular	2018-11-05	USA: Alaska: Fairbanks		64.8756	-147.669	soil core					182169	52.3009	Pantoea agglomerans	Pantoea agglomerans (549)	Pantoea (53335)	Erwiniaceae (1903409)	Enterobacterales (91347)	Gammaproteobacteria (1236)	Proteobacteria (1224)	Bacteria (2)
	NC_014839.1	1	135	227709	228071	2.33e-26	107	56.296	99	99	396	circular	2011-01-06										394054	51.0006	Pantoea sp. At-9b	Pantoea sp. At-9b (592316)	Pantoea (53335)	Erwiniaceae (1903409)	Enterobacterales (91347)	Gammaproteobacteria (1236)	Proteobacteria (1224)	Bacteria (2)
	NZ_CP028351.1	1	135	21985	21587	2.79e-19	87.8	56.296	99	99	397	circular	2018-04-11	China: Lishui	China,Lishui	28.4704	119.918	blood of an infant	Homo sapiens	blood sample			166637	53.0164	Pantoea vagans	Pantoea vagans (470934)	Pantoea (53335)	Erwiniaceae (1903409)	Enterobacterales (91347)	Gammaproteobacteria (1236)	Proteobacteria (1224)	Bacteria (2)
	NC_014561.1	1	135	32090	31692	3.11e-19	87.4	56.296	99	99	398	circular	2010-10-05										167983	52.9571	Pantoea vagans C9-1	Pantoea vagans (470934)	Pantoea (53335)	Erwiniaceae (1903409)	Enterobacterales (91347)	Gammaproteobacteria (1236)	Proteobacteria (1224)	Bacteria (2)
	NZ_CP038855.1	1	135	139860	140258	3.81e-19	87.4	56.296	99	99	399	circular	2019-04-15	Uganda	Uganda	1.53336	32.2167		eucalyptus	bacteria			180464	53.0577	Pantoea vagans	Pantoea vagans (470934)	Pantoea (53335)	Erwiniaceae (1903409)	Enterobacterales (91347)	Gammaproteobacteria (1236)	Proteobacteria (1224)	Bacteria (2)
	NZ_CP032703.1	1	135	121884	121486	1.42e-24	102	57.037	99	99	393	circular	2019-08-06	Singapore:Jurong Island	Singapore,Jurong Island	1.25962	103.67	soil		single isolate			556856	57.9214	Pantoea dispersa	Pantoea dispersa (59814)	Pantoea (53335)	Erwiniaceae (1903409)	Enterobacterales (91347)	Gammaproteobacteria (1236)	Proteobacteria (1224)	Bacteria (2)
	NZ_LN907828.1	1	135	334385	333984	3.74e-24	101	57.037	99	99	394	circular	2016-01-07										571293	55.0556	Erwinia gerundensis	Erwinia gerundensis (1619313)	Erwinia (551)	Erwiniaceae (1903409)	Enterobacterales (91347)	Gammaproteobacteria (1236)	Proteobacteria (1224)	Bacteria (2)
	NZ_CP016892.1	1	135	28622	29020	2.12e-17	82.4	57.037	99	99	395	circular	2016-08-26	China: Anhui Province	China,Anhui Province	32	117	lettuce		single cell			173592	52.4362	Pantoea agglomerans	Pantoea agglomerans (549)	Pantoea (53335)	Erwiniaceae (1903409)	Enterobacterales (91347)	Gammaproteobacteria (1236)	Proteobacteria (1224)	Bacteria (2)
	NZ_CP019063.1	1	135	456552	456154	4.46e-24	101	57.778	99	99	383	circular	2018-03-04	India: West Sikkim, East Rathong Glacier		27.34	88.06	soil		bacteria			549463	52.3939	Rahnella sp. ERMR1:05	Rahnella sp. ERMR1:05 (1805933)	Rahnella (34037)	Yersiniaceae (1903411)	Enterobacterales (91347)	Gammaproteobacteria (1236)	Proteobacteria (1224)	Bacteria (2)
	NZ_CP010326.1	1	135	5871	5473	6.26e-24	100	57.778	99	99	384	circular	2015-01-21	USA	USA	39.7837	-100.446	shelf		missing			329383	55.767	Pantoea sp. PSNIH1	Pantoea sp. PSNIH1 (1484158)	Pantoea (53335)	Erwiniaceae (1903409)	Enterobacterales (91347)	Gammaproteobacteria (1236)	Proteobacteria (1224)	Bacteria (2)
	CP034837.1	1	135	280262	280660	2.63e-23	99	57.778	99	99	385	circular	2019-01-14	Poland	Poland	52.0977	19.0258	food/cold -smoke salmon		Food spoilage microflora			513964	52.1904	Rahnella aquatilis	Rahnella aquatilis (34038)	Rahnella (34037)	Yersiniaceae (1903411)	Enterobacterales (91347)	Gammaproteobacteria (1236)	Proteobacteria (1224)	Bacteria (2)
	NZ_CP036488.1	1	135	252591	252989	2.63e-23	99	57.778	99	99	386	circular	2019-03-12	China: Hubei	China,Hubei	31	112	Rice-wheat rotation soil		cell culture			525842	52.1157	Rahnella aquatilis	Rahnella aquatilis (34038)	Rahnella (34037)	Yersiniaceae (1903411)	Enterobacterales (91347)	Gammaproteobacteria (1236)	Proteobacteria (1224)	Bacteria (2)
	NZ_CP032297.1	1	135	314719	314321	2.63e-23	99	57.778	99	99	387	circular	2018-09-20	China:Beijing		40.15	116.72		Sakura tree				542014	52.0046	Rahnella aquatilis	Rahnella aquatilis (34038)	Rahnella (34037)	Yersiniaceae (1903411)	Enterobacterales (91347)	Gammaproteobacteria (1236)	Proteobacteria (1224)	Bacteria (2)
	CP034839.1	1	135	314591	314989	2.63e-23	99	57.778	99	99	388	circular	2019-01-14	Poland	Poland	52.0977	19.0258	food/cold -smoke salmon		Food spoilage microflora			556163	52.2476	Rahnella aquatilis	Rahnella aquatilis (34038)	Rahnella (34037)	Yersiniaceae (1903411)	Enterobacterales (91347)	Gammaproteobacteria (1236)	Proteobacteria (1224)	Bacteria (2)
	CP034838.1	1	135	314591	314989	2.63e-23	99	57.778	99	99	389	circular	2019-01-14	Poland	Poland	52.0977	19.0258	food/cold -smoke salmon		Food spoilage microflora			556163	52.2475	Rahnella aquatilis	Rahnella aquatilis (34038)	Rahnella (34037)	Yersiniaceae (1903411)	Enterobacterales (91347)	Gammaproteobacteria (1236)	Proteobacteria (1224)	Bacteria (2)
	NC_017060.1	1	135	325009	325407	2.63e-23	99	57.778	99	99	390	circular	2012-04-18										570951	52.0197	Rahnella aquatilis HX2	Rahnella aquatilis (34038)	Rahnella (34037)	Yersiniaceae (1903411)	Enterobacterales (91347)	Gammaproteobacteria (1236)	Proteobacteria (1224)	Bacteria (2)
	NC_015062.1	1	135	327831	328229	2.63e-23	99	57.778	99	99	391	circular	2011-02-09			36.01	-84.263						616549	52.0534	Rahnella sp. Y9602	Rahnella sp. Y9602 (741091)	Rahnella (34037)	Yersiniaceae (1903411)	Enterobacterales (91347)	Gammaproteobacteria (1236)	Proteobacteria (1224)	Bacteria (2)
	NZ_CP034150.1	1	135	122559	122161	6.92e-23	97.8	57.778	99	99	392	circular	2018-12-05	Poland	Poland	52.0977	19.0258	Poland, Warsaw area		whole organism			179590	52.9723	Pantoea agglomerans	Pantoea agglomerans (549)	Pantoea (53335)	Erwiniaceae (1903409)	Enterobacterales (91347)	Gammaproteobacteria (1236)	Proteobacteria (1224)	Bacteria (2)
	NZ_CP014128.2	1	135	6899	6501	3.38e-23	99	58.519	99	99	382	circular	2016-02-12	USA:DC	USA,DC	38.8937	-76.9879	wound swab	Homo sapiens				197914	52.2995	Pantoea vagans	Pantoea vagans (470934)	Pantoea (53335)	Erwiniaceae (1903409)	Enterobacterales (91347)	Gammaproteobacteria (1236)	Proteobacteria (1224)	Bacteria (2)
	NZ_CP019840.1	1	136	11830	11429	5.46e-26	106	58.824	99	99	380	circular	2017-04-20	China:Shandong	China,Shandong	36	119	sewage water		culture	IncFII(pECLA)_1_pECLA, CP001919|IncFIB(pECLA)_1_pECLA, CP001919	IncF RST(F-:A-:B-):FIA(-);FIB(-);FIC(-);FII(-);FIIK(-);FIIS(-);FIIY(-)	85262	52.6272	Enterobacter roggenkampii	Enterobacter roggenkampii (1812935)	Enterobacter (547)	Enterobacteriaceae (543)	Enterobacterales (91347)	Gammaproteobacteria (1236)	Proteobacteria (1224)	Bacteria (2)
	NZ_CP022149.1	1	136	77108	76707	5.46e-26	106	58.824	99	99	381	circular	2017-07-03	Switzerland:Basel	Switzerland,Basel	47.5581	7.58783	wastewater		water	IncFII(pECLA)_1_pECLA, CP001919|IncFIB(pECLA)_1_pECLA, CP001919	IncF RST(F-:A-:B-):FIA(-);FIB(-);FIC(-);FII(-);FIIK(-);FIIS(-);FIIY(-)	111184	50.9237	Enterobacter roggenkampii	Enterobacter roggenkampii (1812935)	Enterobacter (547)	Enterobacteriaceae (543)	Enterobacterales (91347)	Gammaproteobacteria (1236)	Proteobacteria (1224)	Bacteria (2)
	NC_014838.1	1	135	582638	583036	2.75e-26	107	59.259	99	99	377	circular	2011-01-06										793953	54.5802	Pantoea sp. At-9b	Pantoea sp. At-9b (592316)	Pantoea (53335)	Erwiniaceae (1903409)	Enterobacterales (91347)	Gammaproteobacteria (1236)	Proteobacteria (1224)	Bacteria (2)
	NZ_CP026790.1	1	135	124581	124982	7.83e-26	106	59.259	99	99	378	circular	2019-04-02	missing				missing	missing		IncHI1A_1, AF250878|IncHI1B(R27)_1_R27, AF250878|IncFIA(HI1)_1_HI1, AF250878	IncHI1 MLST(-):HCM1_043(1);HCM1_064(2);HCM1_099(1?);HCM1_116(~1);HCM1_178ac(~1);HCM1_259(2)|IncF RST(F-:A8:B-):FIA(8);FIB(-);FIC(-);FII(-);FIIK(-);FIIS(-);FIIY(-)	165702	45.7013	Shigella flexneri 2a	Shigella flexneri (623)	Shigella (620)	Enterobacteriaceae (543)	Enterobacterales (91347)	Gammaproteobacteria (1236)	Proteobacteria (1224)	Bacteria (2)
	MH733010.1	1	135	206825	206424	7.83e-26	106	59.259	99	99	379	circular	2018-09-12								IncHI1B(R27)_1_R27, AF250878|IncHI1A_1, AF250878|IncFIA(HI1)_1_HI1, AF250878	IncHI1 MLST(-):HCM1_043(1);HCM1_064(2);HCM1_099(1);HCM1_116(1);HCM1_178ac(~1);HCM1_259(1)|IncF RST(F-:A-:B-):FIA(~8);FIB(-);FIC(-);FII(-);FIIK(-);FIIS(-);FIIY(-)	238616	46.6607	Klebsiella pneumoniae	Klebsiella pneumoniae (573)	Klebsiella (570)	Enterobacteriaceae (543)	Enterobacterales (91347)	Gammaproteobacteria (1236)	Proteobacteria (1224)	Bacteria (2)
	NC_016825.1	1	135	158626	159027	6.12e-27	109	60	99	99	352	circular	2012-03-01						Homo sapiens		IncHI1A_1, AF250878|IncHI1B(R27)_1_R27, AF250878|IncFIA(HI1)_1_HI1, AF250878	IncHI1 MLST(-):HCM1_043(3);HCM1_064(2);HCM1_099(2);HCM1_116(2);HCM1_178ac(2);HCM1_259(-)|IncF RST(F-:A8:B-):FIA(8);FIB(-);FIC(-);FII(-);FIIK(-);FIIS(-);FIIY(-)	181431	46.4298	Salmonella enterica subsp. enterica serovar Typhi str. P-stx-12	Salmonella enterica (28901)	Salmonella (590)	Enterobacteriaceae (543)	Enterobacterales (91347)	Gammaproteobacteria (1236)	Proteobacteria (1224)	Bacteria (2)
	NZ_CP029879.1	1	135	151815	151414	6.12e-27	109	60	99	99	353	circular	2018-11-10	missing				missing	missing		IncHI1B(R27)_1_R27, AF250878|IncHI1A_1, AF250878|IncQ1_1, M28829.1	IncHI1 MLST(6):HCM1_043(3);HCM1_064(2);HCM1_099(2);HCM1_116(2);HCM1_178ac(2);HCM1_259(3)	214596	47.6598	Salmonella enterica subsp. enterica serovar Typhi	Salmonella enterica (28901)	Salmonella (590)	Enterobacteriaceae (543)	Enterobacterales (91347)	Gammaproteobacteria (1236)	Proteobacteria (1224)	Bacteria (2)
	NZ_LT904879.1	1	135	206583	206182	6.12e-27	109	60	99	99	354	linear	2017-08-04								IncHI1B(R27)_1_R27, AF250878|IncHI1A_1, AF250878|IncQ1_1, M28829.1	IncHI1 MLST(6):HCM1_043(3);HCM1_064(2);HCM1_099(2);HCM1_116(2);HCM1_178ac(2);HCM1_259(3)	215515	47.6909	Salmonella enterica subsp. enterica serovar Typhi	Salmonella enterica (28901)	Salmonella (590)	Enterobacteriaceae (543)	Enterobacterales (91347)	Gammaproteobacteria (1236)	Proteobacteria (1224)	Bacteria (2)
	LT905061.1	1	135	64919	65320	6.12e-27	109	60	99	99	355	linear	2017-08-04								IncQ1_1, M28829.1|IncHI1A_1, AF250878|IncHI1B(R27)_1_R27, AF250878	IncHI1 MLST(6):HCM1_043(3);HCM1_064(2);HCM1_099(2);HCM1_116(2);HCM1_178ac(2);HCM1_259(3)	215682	47.6961	Salmonella enterica subsp. enterica serovar Typhi	Salmonella enterica (28901)	Salmonella (590)	Enterobacteriaceae (543)	Enterobacterales (91347)	Gammaproteobacteria (1236)	Proteobacteria (1224)	Bacteria (2)
	NZ_CP029939.1	1	135	153011	152610	6.12e-27	109	60	99	99	356	circular	2018-11-14	missing				missing	missing		IncHI1B(R27)_1_R27, AF250878|IncHI1A_1, AF250878|IncQ1_1, M28829.1|IncFIA(HI1)_1_HI1, AF250878	IncHI1 MLST(6):HCM1_043(3);HCM1_064(2);HCM1_099(2);HCM1_116(2);HCM1_178ac(2);HCM1_259(3)|IncF RST(F-:A8:B-):FIA(8);FIB(-);FIC(-);FII(-);FIIK(-);FIIS(-);FIIY(-)	215792	47.676	Salmonella enterica subsp. enterica serovar Typhi	Salmonella enterica (28901)	Salmonella (590)	Enterobacteriaceae (543)	Enterobacterales (91347)	Gammaproteobacteria (1236)	Proteobacteria (1224)	Bacteria (2)
	NZ_CP029935.1	1	135	153918	153517	6.12e-27	109	60	99	99	357	circular	2018-11-10	missing				missing	missing		IncHI1B(R27)_1_R27, AF250878|IncHI1A_1, AF250878|IncQ1_1, M28829.1|IncFIA(HI1)_1_HI1, AF250878	IncHI1 MLST(6):HCM1_043(3);HCM1_064(2);HCM1_099(2);HCM1_116(2);HCM1_178ac(2);HCM1_259(3)|IncF RST(F-:A8:B-):FIA(8);FIB(-);FIC(-);FII(-);FIIK(-);FIIS(-);FIIY(-)	216699	47.6689	Salmonella enterica subsp. enterica serovar Typhi	Salmonella enterica (28901)	Salmonella (590)	Enterobacteriaceae (543)	Enterobacterales (91347)	Gammaproteobacteria (1236)	Proteobacteria (1224)	Bacteria (2)
	NZ_CP029937.1	1	135	154029	153628	6.12e-27	109	60	99	99	358	circular	2018-11-10	missing				missing	missing		IncHI1B(R27)_1_R27, AF250878|IncHI1A_1, AF250878|IncQ1_1, M28829.1|IncFIA(HI1)_1_HI1, AF250878	IncHI1 MLST(6):HCM1_043(3);HCM1_064(2);HCM1_099(2);HCM1_116(2);HCM1_178ac(2);HCM1_259(3)|IncF RST(F-:A8:B-):FIA(8);FIB(-);FIC(-);FII(-);FIIK(-);FIIS(-);FIIY(-)	216810	47.6611	Salmonella enterica subsp. enterica serovar Typhi	Salmonella enterica (28901)	Salmonella (590)	Enterobacteriaceae (543)	Enterobacterales (91347)	Gammaproteobacteria (1236)	Proteobacteria (1224)	Bacteria (2)
	NZ_CP029957.1	1	135	154066	153665	6.12e-27	109	60	99	99	359	circular	2018-11-10	missing				missing	missing		IncHI1B(R27)_1_R27, AF250878|IncHI1A_1, AF250878|IncQ1_1, M28829.1|IncFIA(HI1)_1_HI1, AF250878	IncHI1 MLST(6):HCM1_043(3);HCM1_064(2);HCM1_099(2);HCM1_116(2);HCM1_178ac(2);HCM1_259(3)|IncF RST(F-:A8:B-):FIA(8);FIB(-);FIC(-);FII(-);FIIK(-);FIIS(-);FIIY(-)	216847	47.6728	Salmonella enterica subsp. enterica serovar Typhi	Salmonella enterica (28901)	Salmonella (590)	Enterobacteriaceae (543)	Enterobacterales (91347)	Gammaproteobacteria (1236)	Proteobacteria (1224)	Bacteria (2)
	NZ_CP029887.1	1	135	154127	153726	6.12e-27	109	60	99	99	360	circular	2018-11-10	missing				missing	missing		IncHI1B(R27)_1_R27, AF250878|IncHI1A_1, AF250878|IncQ1_1, M28829.1|IncFIA(HI1)_1_HI1, AF250878	IncHI1 MLST(6):HCM1_043(3);HCM1_064(2);HCM1_099(2);HCM1_116(2);HCM1_178ac(2);HCM1_259(3)|IncF RST(F-:A8:B-):FIA(8);FIB(-);FIC(-);FII(-);FIIK(-);FIIS(-);FIIY(-)	216908	47.6875	Salmonella enterica subsp. enterica serovar Typhi	Salmonella enterica (28901)	Salmonella (590)	Enterobacteriaceae (543)	Enterobacterales (91347)	Gammaproteobacteria (1236)	Proteobacteria (1224)	Bacteria (2)
	NZ_CP029931.1	1	135	154134	153733	6.12e-27	109	60	99	99	361	circular	2018-11-10	missing				missing	missing		IncHI1B(R27)_1_R27, AF250878|IncHI1A_1, AF250878|IncQ1_1, M28829.1|IncFIA(HI1)_1_HI1, AF250878	IncHI1 MLST(6):HCM1_043(3);HCM1_064(2);HCM1_099(2);HCM1_116(2);HCM1_178ac(2);HCM1_259(3)|IncF RST(F-:A8:B-):FIA(8);FIB(-);FIC(-);FII(-);FIIK(-);FIIS(-);FIIY(-)	216915	47.6731	Salmonella enterica subsp. enterica serovar Typhi	Salmonella enterica (28901)	Salmonella (590)	Enterobacteriaceae (543)	Enterobacterales (91347)	Gammaproteobacteria (1236)	Proteobacteria (1224)	Bacteria (2)
	NZ_CP029645.1	1	135	154182	153781	6.12e-27	109	60	99	99	362	circular	2018-11-11	missing				missing	missing		IncHI1B(R27)_1_R27, AF250878|IncHI1A_1, AF250878|IncQ1_1, M28829.1|IncFIA(HI1)_1_HI1, AF250878	IncHI1 MLST(6):HCM1_043(3);HCM1_064(2);HCM1_099(2);HCM1_116(2);HCM1_178ac(2);HCM1_259(3)|IncF RST(F-:A8:B-):FIA(8);FIB(-);FIC(-);FII(-);FIIK(-);FIIS(-);FIIY(-)	216963	47.6786	Salmonella enterica subsp. enterica serovar Typhi	Salmonella enterica (28901)	Salmonella (590)	Enterobacteriaceae (543)	Enterobacterales (91347)	Gammaproteobacteria (1236)	Proteobacteria (1224)	Bacteria (2)
	NZ_CP029943.1	1	135	154290	153889	6.12e-27	109	60	99	99	363	circular	2018-11-10	missing				missing	missing		IncHI1B(R27)_1_R27, AF250878|IncHI1A_1, AF250878|IncQ1_1, M28829.1|IncFIA(HI1)_1_HI1, AF250878	IncHI1 MLST(6):HCM1_043(3);HCM1_064(2);HCM1_099(2);HCM1_116(2);HCM1_178ac(2);HCM1_259(3)|IncF RST(F-:A8:B-):FIA(8);FIB(-);FIC(-);FII(-);FIIK(-);FIIS(-);FIIY(-)	217072	47.6763	Salmonella enterica subsp. enterica serovar Typhi	Salmonella enterica (28901)	Salmonella (590)	Enterobacteriaceae (543)	Enterobacterales (91347)	Gammaproteobacteria (1236)	Proteobacteria (1224)	Bacteria (2)
	NZ_CP029934.1	1	135	154301	153900	6.12e-27	109	60	99	99	364	circular	2018-11-10	missing				missing	missing		IncHI1B(R27)_1_R27, AF250878|IncHI1A_1, AF250878|IncQ1_1, M28829.1|IncFIA(HI1)_1_HI1, AF250878	IncHI1 MLST(6):HCM1_043(3);HCM1_064(2);HCM1_099(2);HCM1_116(2);HCM1_178ac(2);HCM1_259(3)|IncF RST(F-:A8:B-):FIA(8);FIB(-);FIC(-);FII(-);FIIK(-);FIIS(-);FIIY(-)	217083	47.6873	Salmonella enterica subsp. enterica serovar Typhi	Salmonella enterica (28901)	Salmonella (590)	Enterobacteriaceae (543)	Enterobacterales (91347)	Gammaproteobacteria (1236)	Proteobacteria (1224)	Bacteria (2)
	NZ_CP029877.1	1	135	154301	153900	6.12e-27	109	60	99	99	365	circular	2018-11-10	missing				missing	missing		IncHI1B(R27)_1_R27, AF250878|IncHI1A_1, AF250878|IncQ1_1, M28829.1|IncFIA(HI1)_1_HI1, AF250878	IncHI1 MLST(6):HCM1_043(3);HCM1_064(2);HCM1_099(2);HCM1_116(2);HCM1_178ac(2);HCM1_259(3)|IncF RST(F-:A8:B-):FIA(8);FIB(-);FIC(-);FII(-);FIIK(-);FIIS(-);FIIY(-)	217083	47.6891	Salmonella enterica subsp. enterica serovar Typhi	Salmonella enterica (28901)	Salmonella (590)	Enterobacteriaceae (543)	Enterobacterales (91347)	Gammaproteobacteria (1236)	Proteobacteria (1224)	Bacteria (2)
	NZ_CP029910.1	1	135	154301	153900	6.12e-27	109	60	99	99	366	circular	2018-11-10	missing				missing	missing		IncHI1B(R27)_1_R27, AF250878|IncHI1A_1, AF250878|IncQ1_1, M28829.1|IncFIA(HI1)_1_HI1, AF250878	IncHI1 MLST(6):HCM1_043(3);HCM1_064(2);HCM1_099(2);HCM1_116(2);HCM1_178ac(2);HCM1_259(3)|IncF RST(F-:A8:B-):FIA(8);FIB(-);FIC(-);FII(-);FIIK(-);FIIS(-);FIIY(-)	217083	47.6878	Salmonella enterica subsp. enterica serovar Typhi	Salmonella enterica (28901)	Salmonella (590)	Enterobacteriaceae (543)	Enterobacterales (91347)	Gammaproteobacteria (1236)	Proteobacteria (1224)	Bacteria (2)
	NZ_CP029926.1	1	135	96430	96029	6.12e-27	109	60	99	99	367	circular	2018-11-10	missing				missing	missing		IncQ1_1, M28829.1|IncFIA(HI1)_1_HI1, AF250878|IncHI1B(R27)_1_R27, AF250878|IncHI1A_1, AF250878	IncF RST(F-:A8:B-):FIA(8);FIB(-);FIC(-);FII(-);FIIK(-);FIIS(-);FIIY(-)|IncHI1 MLST(6):HCM1_043(3);HCM1_064(2);HCM1_099(2);HCM1_116(2);HCM1_178ac(2);HCM1_259(3)	217120	47.6815	Salmonella enterica subsp. enterica serovar Typhi	Salmonella enterica (28901)	Salmonella (590)	Enterobacteriaceae (543)	Enterobacterales (91347)	Gammaproteobacteria (1236)	Proteobacteria (1224)	Bacteria (2)
	NZ_CP029941.1	1	135	154393	153992	6.12e-27	109	60	99	99	368	circular	2018-11-10	missing				missing	missing		IncHI1B(R27)_1_R27, AF250878|IncHI1A_1, AF250878|IncQ1_1, M28829.1|IncFIA(HI1)_1_HI1, AF250878	IncHI1 MLST(6):HCM1_043(3);HCM1_064(2);HCM1_099(2);HCM1_116(2);HCM1_178ac(2);HCM1_259(3)|IncF RST(F-:A8:B-):FIA(8);FIB(-);FIC(-);FII(-);FIIK(-);FIIS(-);FIIY(-)	217175	47.6887	Salmonella enterica subsp. enterica serovar Typhi	Salmonella enterica (28901)	Salmonella (590)	Enterobacteriaceae (543)	Enterobacterales (91347)	Gammaproteobacteria (1236)	Proteobacteria (1224)	Bacteria (2)
	NZ_CP029948.1	1	135	154503	154102	6.12e-27	109	60	99	99	369	circular	2018-11-10	missing				missing	missing		IncHI1B(R27)_1_R27, AF250878|IncHI1A_1, AF250878|IncQ1_1, M28829.1|IncFIA(HI1)_1_HI1, AF250878	IncHI1 MLST(6):HCM1_043(3);HCM1_064(2);HCM1_099(2);HCM1_116(2);HCM1_178ac(2);HCM1_259(3)|IncF RST(F-:A8:B-):FIA(8);FIB(-);FIC(-);FII(-);FIIK(-);FIIS(-);FIIY(-)	217284	47.6864	Salmonella enterica subsp. enterica serovar Typhi	Salmonella enterica (28901)	Salmonella (590)	Enterobacteriaceae (543)	Enterobacterales (91347)	Gammaproteobacteria (1236)	Proteobacteria (1224)	Bacteria (2)
	NZ_CP029895.1	1	135	154503	154102	6.12e-27	109	60	99	99	370	circular	2018-11-10	missing				missing	missing		IncHI1B(R27)_1_R27, AF250878|IncHI1A_1, AF250878|IncQ1_1, M28829.1|IncFIA(HI1)_1_HI1, AF250878	IncHI1 MLST(6):HCM1_043(3);HCM1_064(2);HCM1_099(2);HCM1_116(2);HCM1_178ac(2);HCM1_259(3)|IncF RST(F-:A8:B-):FIA(8);FIB(-);FIC(-);FII(-);FIIK(-);FIIS(-);FIIY(-)	217284	47.6878	Salmonella enterica subsp. enterica serovar Typhi	Salmonella enterica (28901)	Salmonella (590)	Enterobacteriaceae (543)	Enterobacterales (91347)	Gammaproteobacteria (1236)	Proteobacteria (1224)	Bacteria (2)
	NZ_CP029955.1	1	135	154558	154157	6.12e-27	109	60	99	99	371	circular	2018-11-10	missing				missing	missing		IncHI1B(R27)_1_R27, AF250878|IncHI1A_1, AF250878|IncQ1_1, M28829.1|IncFIA(HI1)_1_HI1, AF250878	IncHI1 MLST(6):HCM1_043(3);HCM1_064(2);HCM1_099(2);HCM1_116(2);HCM1_178ac(2);HCM1_259(3)|IncF RST(F-:A8:B-):FIA(8);FIB(-);FIC(-);FII(-);FIIK(-);FIIS(-);FIIY(-)	217339	47.6859	Salmonella enterica subsp. enterica serovar Typhi	Salmonella enterica (28901)	Salmonella (590)	Enterobacteriaceae (543)	Enterobacterales (91347)	Gammaproteobacteria (1236)	Proteobacteria (1224)	Bacteria (2)
	NZ_CP029953.1	1	135	154613	154212	6.12e-27	109	60	99	99	372	circular	2018-11-10	missing				missing	missing		IncHI1B(R27)_1_R27, AF250878|IncHI1A_1, AF250878|IncQ1_1, M28829.1|IncFIA(HI1)_1_HI1, AF250878	IncHI1 MLST(6):HCM1_043(3);HCM1_064(2);HCM1_099(2);HCM1_116(2);HCM1_178ac(2);HCM1_259(3)|IncF RST(F-:A8:B-):FIA(8);FIB(-);FIC(-);FII(-);FIIK(-);FIIS(-);FIIY(-)	217395	47.6805	Salmonella enterica subsp. enterica serovar Typhi	Salmonella enterica (28901)	Salmonella (590)	Enterobacteriaceae (543)	Enterobacterales (91347)	Gammaproteobacteria (1236)	Proteobacteria (1224)	Bacteria (2)
	NZ_CP029924.1	1	135	21165	20764	6.12e-27	109	60	99	99	373	circular	2018-11-10	missing				missing	missing		IncHI1B(R27)_1_R27, AF250878|IncHI1A_1, AF250878|IncQ1_1, M28829.1	IncHI1 MLST(6):HCM1_043(3);HCM1_064(2);HCM1_099(2);HCM1_116(2);HCM1_178ac(2);HCM1_259(3)	217512	47.6866	Salmonella enterica subsp. enterica serovar Typhi	Salmonella enterica (28901)	Salmonella (590)	Enterobacteriaceae (543)	Enterobacterales (91347)	Gammaproteobacteria (1236)	Proteobacteria (1224)	Bacteria (2)
	NZ_CP029947.1	1	135	155846	155445	6.12e-27	109	60	99	99	374	circular	2018-11-10	missing				missing	missing		IncHI1B(R27)_1_R27, AF250878|IncHI1A_1, AF250878|IncQ1_1, M28829.1|IncFIA(HI1)_1_HI1, AF250878	IncHI1 MLST(6):HCM1_043(3);HCM1_064(2);HCM1_099(2);HCM1_116(2);HCM1_178ac(2);HCM1_259(3)|IncF RST(F-:A8:B-):FIA(8);FIB(-);FIC(-);FII(-);FIIK(-);FIIS(-);FIIY(-)	218627	47.6565	Salmonella enterica subsp. enterica serovar Typhi	Salmonella enterica (28901)	Salmonella (590)	Enterobacteriaceae (543)	Enterobacterales (91347)	Gammaproteobacteria (1236)	Proteobacteria (1224)	Bacteria (2)
	NC_002305.1	1	135	148225	148626	7.25e-28	112	60.741	99	99	326	circular	2000-05-14								IncHI1A_1, AF250878|IncHI1B(R27)_1_R27, AF250878|IncFIA(HI1)_1_HI1, AF250878	IncHI1 MLST(5):HCM1_043(3);HCM1_064(2);HCM1_099(1);HCM1_116(2);HCM1_178ac(1);HCM1_259(2)|IncF RST(F-:A8:B-):FIA(8);FIB(-);FIC(-);FII(-);FIIK(-);FIIS(-);FIIY(-)	180461	45.7766	Salmonella enterica subsp. enterica serovar Typhi	Salmonella enterica (28901)	Salmonella (590)	Enterobacteriaceae (543)	Enterobacterales (91347)	Gammaproteobacteria (1236)	Proteobacteria (1224)	Bacteria (2)
	NZ_CP029690.1	1	135	76107	75706	1.15e-27	111	60.741	99	99	327	circular	2018-06-16	USA: South Dakota		44.57	-100.87	feces	Homo sapiens		IncHI1A_1, AF250878|IncFIA(HI1)_1_HI1, AF250878|IncHI1B(R27)_1_R27, AF250878	IncHI1 MLST(-):HCM1_043(3);HCM1_064(2);HCM1_099(1);HCM1_116(1);HCM1_178ac(1);HCM1_259(2)|IncF RST(F-:A8:B-):FIA(8);FIB(-);FIC(-);FII(-);FIIK(-);FIIS(-);FIIY(-)	188342	46.2855	Escherichia coli	Escherichia coli (562)	Escherichia (561)	Enterobacteriaceae (543)	Enterobacterales (91347)	Gammaproteobacteria (1236)	Proteobacteria (1224)	Bacteria (2)
	CP041449.1	1	135	77678	77277	1.15e-27	111	60.741	99	99	328	circular	2019-10-03	China: Yangzhou		32.24	119.26	Pork			IncFIA(HI1)_1_HI1, AF250878|IncHI1B(R27)_1_R27, AF250878|IncHI1A_1, AF250878	IncF RST(F-:A8:B-):FIA(8);FIB(-);FIC(-);FII(-);FIIK(-);FIIS(-);FIIY(-)|IncHI1 MLST(-):HCM1_043(~1);HCM1_064(1);HCM1_099(1);HCM1_116(~1);HCM1_178ac(1);HCM1_259(2)	190128	46.2972	Escherichia coli	Escherichia coli (562)	Escherichia (561)	Enterobacteriaceae (543)	Enterobacterales (91347)	Gammaproteobacteria (1236)	Proteobacteria (1224)	Bacteria (2)
	MN101856.1	1	135	93795	93394	1.15e-27	111	60.741	99	99	329	circular	2019-09-02								IncHI1A_1, AF250878|IncFIA(HI1)_1_HI1, AF250878|IncHI1B(R27)_1_R27, AF250878	IncHI1 MLST(-):HCM1_043(~1);HCM1_064(1);HCM1_099(1);HCM1_116(~1);HCM1_178ac(1);HCM1_259(2)|IncF RST(F-:A8:B-):FIA(8);FIB(-);FIC(-);FII(-);FIIK(-);FIIS(-);FIIY(-)	190390	46.3076	Escherichia coli	Escherichia coli (562)	Escherichia (561)	Enterobacteriaceae (543)	Enterobacterales (91347)	Gammaproteobacteria (1236)	Proteobacteria (1224)	Bacteria (2)
	KP899806.1	1	135	32214	32615	1.15e-27	111	60.741	99	99	330	circular	2015-06-05	Czech Republic		49.1932	16.6	environmental			IncFIA(HI1)_1_HI1, AF250878|IncHI1A_1, AF250878|IncHI1B(R27)_1_R27, AF250878	IncF RST(F-:A8:B-):FIA(8);FIB(-);FIC(-);FII(-);FIIK(-);FIIS(-);FIIY(-)|IncHI1 MLST(2):HCM1_043(1);HCM1_064(2);HCM1_099(1);HCM1_116(1);HCM1_178ac(1);HCM1_259(1)	190730	46.2439	Salmonella enterica	Salmonella enterica (28901)	Salmonella (590)	Enterobacteriaceae (543)	Enterobacterales (91347)	Gammaproteobacteria (1236)	Proteobacteria (1224)	Bacteria (2)
	NZ_CP018652.1	1	135	103343	103744	1.15e-27	111	60.741	99	99	331	circular	2017-11-15	USA	USA	39.7837	-100.446	human	missing		IncHI1B(R27)_1_R27, AF250878|IncFIA(HI1)_1_HI1, AF250878|IncHI1A_1, AF250878	IncHI1 MLST(7):HCM1_043(3);HCM1_064(2);HCM1_099(2);HCM1_116(2);HCM1_178ac(1);HCM1_259(3)|IncF RST(F-:A8:B-):FIA(8);FIB(-);FIC(-);FII(-);FIIK(-);FIIS(-);FIIY(-)	200045	46.9849	Salmonella enterica subsp. enterica serovar Enteritidis	Salmonella enterica (28901)	Salmonella (590)	Enterobacteriaceae (543)	Enterobacterales (91347)	Gammaproteobacteria (1236)	Proteobacteria (1224)	Bacteria (2)
	NC_013365.1	1	135	80175	79774	1.15e-27	111	60.741	99	99	332	circular	2009-10-07								IncHI1A_1, AF250878|IncFIA(HI1)_1_HI1, AF250878|IncQ1_1, M28829.1|IncHI1B(R27)_1_R27, AF250878	IncHI1 MLST(2):HCM1_043(1);HCM1_064(2);HCM1_099(1);HCM1_116(1);HCM1_178ac(1);HCM1_259(1)|IncF RST(F-:A8:B-):FIA(8);FIB(-);FIC(-);FII(-);FIIK(-);FIIS(-);FIIY(-)	204604	46.9859	Escherichia coli O111:H- str. 11128	Escherichia coli (562)	Escherichia (561)	Enterobacteriaceae (543)	Enterobacterales (91347)	Gammaproteobacteria (1236)	Proteobacteria (1224)	Bacteria (2)
	MG904992.1	1	135	109682	109281	1.15e-27	111	60.741	99	99	333	circular	2018-12-13								IncHI1B(R27)_1_R27, AF250878|IncHI1A_1, AF250878|IncFIA(HI1)_1_HI1, AF250878|IncQ1_1, M28829.1	IncHI1 MLST(2):HCM1_043(1);HCM1_064(2);HCM1_099(1);HCM1_116(1);HCM1_178ac(1);HCM1_259(1)|IncF RST(F-:A-:B-):FIA(~8);FIB(-);FIC(-);FII(-);FIIK(-);FIIS(-);FIIY(-)	207088	46.9568	Escherichia coli	Escherichia coli (562)	Escherichia (561)	Enterobacteriaceae (543)	Enterobacterales (91347)	Gammaproteobacteria (1236)	Proteobacteria (1224)	Bacteria (2)
	KP899805.1	1	135	44261	44662	1.15e-27	111	60.741	99	99	334	circular	2015-06-05	Czech Republic		49.1932	16.6	environmental			IncQ1_1, M28829.1|IncFIA(HI1)_1_HI1, AF250878|IncHI1A_1, AF250878|IncHI1B(R27)_1_R27, AF250878	IncF RST(F-:A8:B-):FIA(8);FIB(-);FIC(-);FII(-);FIIK(-);FIIS(-);FIIY(-)|IncHI1 MLST(2):HCM1_043(1);HCM1_064(2);HCM1_099(1);HCM1_116(1);HCM1_178ac(1);HCM1_259(1)	207203	46.7595	Salmonella enterica	Salmonella enterica (28901)	Salmonella (590)	Enterobacteriaceae (543)	Enterobacterales (91347)	Gammaproteobacteria (1236)	Proteobacteria (1224)	Bacteria (2)
	NC_009981.1	1	135	60046	59645	1.15e-27	111	60.741	99	99	335	circular	2007-11-19								IncQ1_1, M28829.1|IncHI1B(R27)_1_R27, AF250878|IncHI1A_1, AF250878	IncHI1 MLST(2):HCM1_043(1);HCM1_064(2);HCM1_099(1);HCM1_116(1);HCM1_178ac(1);HCM1_259(1)	208409	47.4025	Salmonella enterica subsp. enterica serovar Choleraesuis	Salmonella enterica (28901)	Salmonella (590)	Enterobacteriaceae (543)	Enterobacterales (91347)	Gammaproteobacteria (1236)	Proteobacteria (1224)	Bacteria (2)
	KX129784.1	1	135	62896	62495	1.15e-27	111	60.741	99	99	336	circular	2016-07-15								IncFIA(HI1)_1_HI1, AF250878|IncHI1B(R27)_1_R27, AF250878|IncHI1A_1, AF250878	IncF RST(F-:A8:B-):FIA(8);FIB(-);FIC(-);FII(-);FIIK(-);FIIS(-);FIIY(-)|IncHI1 MLST(10):HCM1_043(1);HCM1_064(2);HCM1_099(1);HCM1_116(1);HCM1_178ac(1);HCM1_259(2)	209401	46.4769	Escherichia coli	Escherichia coli (562)	Escherichia (561)	Enterobacteriaceae (543)	Enterobacterales (91347)	Gammaproteobacteria (1236)	Proteobacteria (1224)	Bacteria (2)
	KP899804.1	1	135	53267	53668	1.15e-27	111	60.741	99	99	337	circular	2015-06-05	Czech Republic		49.1932	16.6	environmental			IncQ1_1, M28829.1|IncFIA(HI1)_1_HI1, AF250878|IncHI1A_1, AF250878|IncHI1B(R27)_1_R27, AF250878	IncF RST(F-:A8:B-):FIA(8);FIB(-);FIC(-);FII(-);FIIK(-);FIIS(-);FIIY(-)|IncHI1 MLST(2):HCM1_043(1);HCM1_064(2);HCM1_099(1);HCM1_116(1);HCM1_178ac(1);HCM1_259(1)	210266	47.5136	Salmonella enterica	Salmonella enterica (28901)	Salmonella (590)	Enterobacteriaceae (543)	Enterobacterales (91347)	Gammaproteobacteria (1236)	Proteobacteria (1224)	Bacteria (2)
	NC_003384.1	1	135	131861	131460	1.15e-27	111	60.741	99	99	338	circular	2001-10-26								IncHI1B(R27)_1_R27, AF250878|IncHI1A_1, AF250878|IncFIA(HI1)_1_HI1, AF250878|IncQ1_1, M28829.1	IncHI1 MLST(1):HCM1_043(1);HCM1_064(1);HCM1_099(1);HCM1_116(1);HCM1_178ac(1);HCM1_259(1)|IncF RST(F-:A8:B-):FIA(8);FIB(-);FIC(-);FII(-);FIIK(-);FIIS(-);FIIY(-)	218160	47.5811	Salmonella enterica subsp. enterica serovar Typhi str. CT18	Salmonella enterica (28901)	Salmonella (590)	Enterobacteriaceae (543)	Enterobacterales (91347)	Gammaproteobacteria (1236)	Proteobacteria (1224)	Bacteria (2)
	NZ_CP024236.1	1	135	199751	199350	1.15e-27	111	60.741	99	99	339	circular	2017-11-05	USA: North Carolina	USA,North Carolina	35.673	-79.0393	missing	missing		IncHI1B(R27)_1_R27, AF250878|IncHI1A_1, AF250878|IncFIA(HI1)_1_HI1, AF250878	IncHI1 MLST(-):HCM1_043(1);HCM1_064(2);HCM1_099(1);HCM1_116(2);HCM1_178ac(1);HCM1_259(2)|IncF RST(F-:A8:B-):FIA(8);FIB(-);FIC(-);FII(-);FIIK(-);FIIS(-);FIIY(-)	226119	46.7882	Escherichia coli O6:H16	Escherichia coli (562)	Escherichia (561)	Enterobacteriaceae (543)	Enterobacterales (91347)	Gammaproteobacteria (1236)	Proteobacteria (1224)	Bacteria (2)
	NZ_CP033094.1	1	135	193233	192832	1.15e-27	111	60.741	99	99	340	circular	2018-10-31	China: Sichuan	China,Sichuan	30.5	102.5	pig feces			IncN_1, AY046276|IncHI1B(R27)_1_R27, AF250878|IncHI1A_1, AF250878|IncFIA(HI1)_1_HI1, AF250878	IncN MLST(-):repN(2);traJ(-);korA(-)|IncHI1 MLST(1):HCM1_043(1);HCM1_064(1);HCM1_099(1);HCM1_116(1);HCM1_178ac(1);HCM1_259(1)|IncF RST(F-:A8:B-):FIA(8);FIB(-);FIC(-);FII(-);FIIK(-);FIIS(-);FIIY(-)	231859	47.5099	Escherichia coli	Escherichia coli (562)	Escherichia (561)	Enterobacteriaceae (543)	Enterobacterales (91347)	Gammaproteobacteria (1236)	Proteobacteria (1224)	Bacteria (2)
	NZ_CP022495.1	1	135	65017	65418	1.15e-27	111	60.741	99	99	341	circular	2017-08-01	missing				missing			IncFIA(HI1)_1_HI1, AF250878|IncHI1A_1, AF250878|IncHI1B(R27)_1_R27, AF250878	IncF RST(F-:A8:B-):FIA(8);FIB(-);FIC(-);FII(-);FIIK(-);FIIS(-);FIIY(-)|IncHI1 MLST(2):HCM1_043(1);HCM1_064(2);HCM1_099(1);HCM1_116(1);HCM1_178ac(1);HCM1_259(1)	236555	45.4419	Salmonella enterica subsp. enterica serovar Derby	Salmonella enterica (28901)	Salmonella (590)	Enterobacteriaceae (543)	Enterobacterales (91347)	Gammaproteobacteria (1236)	Proteobacteria (1224)	Bacteria (2)
	NC_023289.2	1	135	87020	86619	1.15e-27	111	60.741	99	99	342	circular	2014-01-06								IncFIA(HI1)_1_HI1, AF250878|IncQ1_1, M28829.1|IncHI1B(R27)_1_R27, AF250878|IncHI1A_1, AF250878	IncF RST(F-:A8:B-):FIA(8);FIB(-);FIC(-);FII(-);FIIK(-);FIIS(-);FIIY(-)|IncHI1 MLST(9):HCM1_043(1);HCM1_064(3);HCM1_099(1);HCM1_116(1);HCM1_178ac(1);HCM1_259(1)	239151	47.5365	Escherichia coli	Escherichia coli (562)	Escherichia (561)	Enterobacteriaceae (543)	Enterobacterales (91347)	Gammaproteobacteria (1236)	Proteobacteria (1224)	Bacteria (2)
	LT985296.1	1	135	221300	220899	1.16e-27	111	60.741	99	99	343	circular	2018-03-15								IncQ1_1, M28829.1|IncHI1B(R27)_1_R27, AF250878|IncHI1A_1, AF250878|IncFIA(HI1)_1_HI1, AF250878	IncHI1 MLST(9):HCM1_043(1);HCM1_064(3);HCM1_099(1);HCM1_116(1);HCM1_178ac(1);HCM1_259(1)|IncF RST(F-:A8:B-):FIA(8);FIB(-);FIC(-);FII(-);FIIK(-);FIIS(-);FIIY(-)	239460	47.4547	Escherichia coli	Escherichia coli (562)	Escherichia (561)	Enterobacteriaceae (543)	Enterobacterales (91347)	Gammaproteobacteria (1236)	Proteobacteria (1224)	Bacteria (2)
	NZ_CP037911.1	1	135	142867	142466	1.16e-27	111	60.741	99	99	344	circular	2019-05-03	China:Guangdong		22.58	113.08	feces	pig		IncHI1A_1, AF250878|IncFIA(HI1)_1_HI1, AF250878|IncX4_1, CP002895|IncHI1B(R27)_1_R27, AF250878	IncHI1 MLST(-):HCM1_043(~1);HCM1_064(1);HCM1_099(-);HCM1_116(-);HCM1_178ac(1);HCM1_259(2)|IncF RST(F-:A8:B-):FIA(8);FIB(-);FIC(-);FII(-);FIIK(-);FIIS(-);FIIY(-)	239511	45.8163	Escherichia coli	Escherichia coli (562)	Escherichia (561)	Enterobacteriaceae (543)	Enterobacterales (91347)	Gammaproteobacteria (1236)	Proteobacteria (1224)	Bacteria (2)
	MG948335.1	1	135	118365	117964	1.16e-27	111	60.741	99	99	345	circular	2018-05-08								IncHI1B(R27)_1_R27, AF250878|IncHI1A_1, AF250878|IncFIA(HI1)_1_HI1, AF250878|IncQ1_1, M28829.1	IncHI1 MLST(9):HCM1_043(1);HCM1_064(3);HCM1_099(1);HCM1_116(1);HCM1_178ac(1);HCM1_259(1)|IncF RST(F-:A8:B-):FIA(8);FIB(-);FIC(-);FII(-);FIIK(-);FIIS(-);FIIY(-)	242664	47.4154	Escherichia coli	Escherichia coli (562)	Escherichia (561)	Enterobacteriaceae (543)	Enterobacterales (91347)	Gammaproteobacteria (1236)	Proteobacteria (1224)	Bacteria (2)
	NZ_CP018656.1	1	135	146145	145744	1.16e-27	111	60.741	99	99	346	circular	2017-11-09	USA	USA	39.7837	-100.446	human	missing		IncHI1A_1, AF250878|IncFIB(S)_1, FN432031|IncFII(S)_1, CP000858|IncFIA(HI1)_1_HI1, AF250878|IncHI1B(R27)_1_R27, AF250878	IncHI1 MLST(8):HCM1_043(3);HCM1_064(2);HCM1_099(2);HCM1_116(0);HCM1_178ac(1);HCM1_259(3)|IncF RST(S1:A8:B22):FIA(8);FIB(22);FIC(-);FII(-);FIIK(-);FIIS(1);FIIY(-)	244210	48.0681	Salmonella enterica subsp. enterica serovar Enteritidis	Salmonella enterica (28901)	Salmonella (590)	Enterobacteriaceae (543)	Enterobacterales (91347)	Gammaproteobacteria (1236)	Proteobacteria (1224)	Bacteria (2)
	NZ_CP039559.1	1	135	64132	64533	1.16e-27	111	60.741	99	99	347	circular	2019-04-29	Canada: MB	Canada,MB	55.0013	-97.001	not collected	Homo sapiens		IncFIA(HI1)_1_HI1, AF250878|IncHI1A_1, AF250878|IncHI1B(R27)_1_R27, AF250878	IncF RST(F-:A8:B-):FIA(8);FIB(-);FIC(-);FII(-);FIIK(-);FIIS(-);FIIY(-)|IncHI1 MLST(2):HCM1_043(1);HCM1_064(2);HCM1_099(1);HCM1_116(1);HCM1_178ac(1);HCM1_259(1)	246505	45.9135	Salmonella enterica subsp. enterica	Salmonella enterica (28901)	Salmonella (590)	Enterobacteriaceae (543)	Enterobacterales (91347)	Gammaproteobacteria (1236)	Proteobacteria (1224)	Bacteria (2)
	NZ_CP039717.1	1	135	64408	64809	1.16e-27	111	60.741	99	99	348	circular	2019-05-07	Canada: MB	Canada,MB	55.0013	-97.001	not collected	Homo sapiens		IncFIA(HI1)_1_HI1, AF250878|IncHI1A_1, AF250878|IncHI1B(R27)_1_R27, AF250878	IncF RST(F-:A8:B-):FIA(8);FIB(-);FIC(-);FII(-);FIIK(-);FIIS(-);FIIY(-)|IncHI1 MLST(2):HCM1_043(1);HCM1_064(2);HCM1_099(1);HCM1_116(1);HCM1_178ac(1);HCM1_259(1)	248353	45.9833	Salmonella enterica subsp. enterica	Salmonella enterica (28901)	Salmonella (590)	Enterobacteriaceae (543)	Enterobacterales (91347)	Gammaproteobacteria (1236)	Proteobacteria (1224)	Bacteria (2)
	NZ_CP029729.1	1	135	225019	224618	1.16e-27	111	60.741	99	99	349	circular	2018-06-15	missing				missing	missing		IncHI1B(R27)_1_R27, AF250878|IncHI1A_1, AF250878	IncHI1 MLST(-):HCM1_043(1);HCM1_064(2);HCM1_099(~1);HCM1_116(2);HCM1_178ac(1);HCM1_259(~3)	250887	46.78	Citrobacter sp. CRE-46	Citrobacter sp. CRE-46 (1703250)	Citrobacter (544)	Enterobacteriaceae (543)	Enterobacterales (91347)	Gammaproteobacteria (1236)	Proteobacteria (1224)	Bacteria (2)
	MN101858.1	1	135	187714	187313	1.16e-27	111	60.741	99	99	350	circular	2019-09-02								IncHI1A_1, AF250878|IncFIA(HI1)_1_HI1, AF250878|IncFII(pHN7A8)_1_pHN7A8, JN232517|IncHI1B(R27)_1_R27, AF250878	IncHI1 MLST(-):HCM1_043(~1);HCM1_064(1);HCM1_099(1);HCM1_116(~1);HCM1_178ac(1);HCM1_259(2)|IncF RST(F33:A8:B-):FIA(8);FIB(-);FIC(5?);FII(33);FIIK(-);FIIS(-);FIIY(-)	284309	48.3843	Escherichia coli	Escherichia coli (562)	Escherichia (561)	Enterobacteriaceae (543)	Enterobacterales (91347)	Gammaproteobacteria (1236)	Proteobacteria (1224)	Bacteria (2)
	NC_023277.2	1	135	86967	86566	1.16e-27	111	60.741	99	99	351	circular	2014-01-06								IncFIA(HI1)_1_HI1, AF250878|IncQ1_1, M28829.1|IncX1_1, EU370913|IncX3_1, JN247852|IncHI1B(R27)_1_R27, AF250878|IncHI1A_1, AF250878	IncF RST(F-:A8:B-):FIA(8);FIB(-);FIC(-);FII(-);FIIK(-);FIIS(-);FIIY(-)|IncHI1 MLST(9):HCM1_043(1);HCM1_064(3);HCM1_099(1);HCM1_116(1);HCM1_178ac(1);HCM1_259(1)	287616	46.819	Escherichia coli	Escherichia coli (562)	Escherichia (561)	Enterobacteriaceae (543)	Enterobacterales (91347)	Gammaproteobacteria (1236)	Proteobacteria (1224)	Bacteria (2)
	CP031284.1	1	124	5572	5943	8.78e-24	100	61.29	91	91	463	circular	2018-08-13	Brazil:Sao Paulo	Brazil,Sao Paulo	-21.955	-49.0232	healthy broiler chicken		cloacal swabs	IncHI2A_1, BX664015|IncQ1_1, M28829.1	IncHI2 DLST(2):smr0018(2);smr0199(2)	279537	46.6951	Escherichia fergusonii	Escherichia fergusonii (564)	Escherichia (561)	Enterobacteriaceae (543)	Enterobacterales (91347)	Gammaproteobacteria (1236)	Proteobacteria (1224)	Bacteria (2)
	NZ_CP031575.1	1	124	221862	222233	1.33e-23	100	61.29	91	91	464	circular	2018-08-22	Missing				Rectal swab	Homo sapiens		IncHI2A_1, BX664015|IncHI2_1, BX664015	IncHI2 DLST(1):smr0018(1);smr0199(1)	309444	49.2073	Enterobacter hormaechei	Enterobacter hormaechei (158836)	Enterobacter (547)	Enterobacteriaceae (543)	Enterobacterales (91347)	Gammaproteobacteria (1236)	Proteobacteria (1224)	Bacteria (2)
	NZ_CP019048.1	1	135	115670	116065	2.04e-28	113	61.481	99	99	304	circular	2017-06-05	China: Shanghai		31.12	121.27	sputum	Homo sapiens				230606	45.8371	Klebsiella pneumoniae subsp. pneumoniae	Klebsiella pneumoniae (573)	Klebsiella (570)	Enterobacteriaceae (543)	Enterobacterales (91347)	Gammaproteobacteria (1236)	Proteobacteria (1224)	Bacteria (2)
	CP026369.1	1	135	200495	200890	2.04e-28	113	61.481	99	99	306	circular	2019-10-03	China	China	34.4118	86.0327	blood	Homo sapiens				238703	47.2152	Klebsiella quasipneumoniae	Klebsiella quasipneumoniae (1463165)	Klebsiella (570)	Enterobacteriaceae (543)	Enterobacterales (91347)	Gammaproteobacteria (1236)	Proteobacteria (1224)	Bacteria (2)
	MF344567.1	1	135	159244	158849	2.04e-28	113	61.481	99	99	307	circular	2018-02-21										238703	47.2152	Klebsiella pneumoniae	Klebsiella pneumoniae (573)	Klebsiella (570)	Enterobacteriaceae (543)	Enterobacterales (91347)	Gammaproteobacteria (1236)	Proteobacteria (1224)	Bacteria (2)
	NZ_CP025964.2	1	135	80324	79929	2.04e-28	113	61.481	99	99	308	circular	2018-02-01	China: Sichuan, Chengdu	China,Sichuan,Chengdu	30.6766	104.061		Homo sapiens	Culture			260970	46.6705	Klebsiella pneumoniae	Klebsiella pneumoniae (573)	Klebsiella (570)	Enterobacteriaceae (543)	Enterobacterales (91347)	Gammaproteobacteria (1236)	Proteobacteria (1224)	Bacteria (2)
	MF344566.1	1	135	213069	212674	2.04e-28	113	61.481	99	99	309	circular	2018-02-21										271153	46.6246	Klebsiella pneumoniae	Klebsiella pneumoniae (573)	Klebsiella (570)	Enterobacteriaceae (543)	Enterobacterales (91347)	Gammaproteobacteria (1236)	Proteobacteria (1224)	Bacteria (2)
	KU318421.1	1	135	212665	212270	2.04e-28	113	61.481	99	99	310	circular	2016-07-18										274659	46.8151	Klebsiella pneumoniae	Klebsiella pneumoniae (573)	Klebsiella (570)	Enterobacteriaceae (543)	Enterobacterales (91347)	Gammaproteobacteria (1236)	Proteobacteria (1224)	Bacteria (2)
	MG845200.1	1	135	184734	184339	2.04e-28	113	61.481	99	99	311	circular	2018-08-08								IncHI1B_1_pNDM-MAR, JN420336|IncFIB(Mar)_1_pNDM-Mar, JN420336	IncHI1 MLST(-):HCM1_043(-);HCM1_064(-);HCM1_099(-);HCM1_116(-);HCM1_178ac(-);HCM1_259(-);(-)|IncF RST(F-:A-:B-):FIA(-);FIB(-);FIC(-);FII(-);FIIK(-);FIIS(-);FIIY(-)	275300	46.4243	Klebsiella oxytoca	Klebsiella oxytoca (571)	Klebsiella (570)	Enterobacteriaceae (543)	Enterobacterales (91347)	Gammaproteobacteria (1236)	Proteobacteria (1224)	Bacteria (2)
	MG845201.1	1	135	184818	184423	2.04e-28	113	61.481	99	99	313	circular	2018-08-08								IncHI1B_1_pNDM-MAR, JN420336|IncFIB(Mar)_1_pNDM-Mar, JN420336	IncHI1 MLST(-):HCM1_043(-);HCM1_064(-);HCM1_099(-);HCM1_116(-);HCM1_178ac(-);HCM1_259(-);(-)|IncF RST(F-:A-:B-):FIA(-);FIB(-);FIC(-);FII(-);FIIK(-);FIIS(-);FIIY(-)	280625	46.6965	Klebsiella pneumoniae	Klebsiella pneumoniae (573)	Klebsiella (570)	Enterobacteriaceae (543)	Enterobacterales (91347)	Gammaproteobacteria (1236)	Proteobacteria (1224)	Bacteria (2)
	MF344563.1	1	135	224558	224163	2.04e-28	113	61.481	99	99	314	circular	2018-02-21										288771	47.3133	Klebsiella pneumoniae	Klebsiella pneumoniae (573)	Klebsiella (570)	Enterobacteriaceae (543)	Enterobacterales (91347)	Gammaproteobacteria (1236)	Proteobacteria (1224)	Bacteria (2)
	KX839207.1	1	135	254581	254976	2.04e-28	113	61.481	99	99	315	circular	2017-07-04										299858	48.1211	Klebsiella pneumoniae	Klebsiella pneumoniae (573)	Klebsiella (570)	Enterobacteriaceae (543)	Enterobacterales (91347)	Gammaproteobacteria (1236)	Proteobacteria (1224)	Bacteria (2)
	NZ_CP022441.1	1	135	21913	21518	2.04e-28	113	61.481	99	99	316	circular	2019-01-12										316557	46.3067	Klebsiella sp. LY	Klebsiella sp. LY (2015795)	Klebsiella (570)	Enterobacteriaceae (543)	Enterobacterales (91347)	Gammaproteobacteria (1236)	Proteobacteria (1224)	Bacteria (2)
	MF344565.1	1	135	217960	218355	2.04e-28	113	61.481	99	99	317	circular	2018-02-21								IncU_1, DQ401103		316843	48.3457	Klebsiella pneumoniae	Klebsiella pneumoniae (573)	Klebsiella (570)	Enterobacteriaceae (543)	Enterobacterales (91347)	Gammaproteobacteria (1236)	Proteobacteria (1224)	Bacteria (2)
	MF344561.1	1	135	262649	262254	2.04e-28	113	61.481	99	99	318	circular	2018-02-21								IncU_1, DQ401103		319852	46.9911	Klebsiella pneumoniae	Klebsiella pneumoniae (573)	Klebsiella (570)	Enterobacteriaceae (543)	Enterobacterales (91347)	Gammaproteobacteria (1236)	Proteobacteria (1224)	Bacteria (2)
	MF344562.1	1	135	236384	235989	2.04e-28	113	61.481	99	99	319	circular	2018-02-21										323333	46.8276	Klebsiella pneumoniae	Klebsiella pneumoniae (573)	Klebsiella (570)	Enterobacteriaceae (543)	Enterobacterales (91347)	Gammaproteobacteria (1236)	Proteobacteria (1224)	Bacteria (2)
	AP018583.1	1	135	314952	315347	2.04e-28	113	61.481	99	99	320	circular	2018-04-28	Viet Nam:Hanoi		21.0277	105.834		Homo sapiens		IncR_1, DQ449578|IncFIA(HI1)_1_HI1, AF250878	IncF RST(F-:A-:B-):FIA(13?);FIB(-);FIC(-);FII(-);FIIK(-);FIIS(-);FIIY(-)	344201	48.7701	Klebsiella pneumoniae	Klebsiella pneumoniae (573)	Klebsiella (570)	Enterobacteriaceae (543)	Enterobacterales (91347)	Gammaproteobacteria (1236)	Proteobacteria (1224)	Bacteria (2)
	MF344564.1	1	135	249263	249658	2.04e-28	113	61.481	99	99	321	circular	2018-02-21								IncU_1, DQ401103		344478	47.3839	Klebsiella pneumoniae	Klebsiella pneumoniae (573)	Klebsiella (570)	Enterobacteriaceae (543)	Enterobacterales (91347)	Gammaproteobacteria (1236)	Proteobacteria (1224)	Bacteria (2)
	NC_018107.1	1	135	67903	68298	2.04e-28	113	61.481	99	99	322	circular	2012-07-25						Homo sapiens		IncU_1, DQ401103		353865	47.5198	Klebsiella michiganensis E718	Klebsiella michiganensis (1134687)	Klebsiella (570)	Enterobacteriaceae (543)	Enterobacterales (91347)	Gammaproteobacteria (1236)	Proteobacteria (1224)	Bacteria (2)
	NZ_CP028952.1	1	135	152454	152059	2.04e-28	113	61.481	99	99	324	circular	2018-04-28	missing				missing	missing		IncFIB(K)_1_Kpn3, JN233704	IncF RST(F-:A-:B-):FIA(-);FIB(-);FIC(-);FII(-);FIIK(-);FIIS(-);FIIY(-)	451422	49.621	Klebsiella aerogenes	Klebsiella aerogenes (548)	Klebsiella (570)	Enterobacteriaceae (543)	Enterobacterales (91347)	Gammaproteobacteria (1236)	Proteobacteria (1224)	Bacteria (2)
	CP027603.1	1	135	409594	409199	2.04e-28	113	61.481	99	99	325	circular	2018-03-19	missing				missing	missing		IncFIB(K)_1_Kpn3, JN233704	IncF RST(F-:A-:B-):FIA(-);FIB(-);FIC(-);FII(-);FIIK(-);FIIS(-);FIIY(-)	457578	49.6009	Klebsiella pneumoniae	Klebsiella pneumoniae (573)	Klebsiella (570)	Enterobacteriaceae (543)	Enterobacterales (91347)	Gammaproteobacteria (1236)	Proteobacteria (1224)	Bacteria (2)
	NZ_CP020944.2	3	135	54599	54210	8.14e-26	106	61.654	97	97	448	circular	2018-03-04	USA: Toombs County, GA	USA,Toombs County,GA	32.1297	-82.33	Toombs County	Allium cepa	tissue sample			273809	52.3022	Pantoea ananatis	Pantoea ananatis (553)	Pantoea (53335)	Erwiniaceae (1903409)	Enterobacterales (91347)	Gammaproteobacteria (1236)	Proteobacteria (1224)	Bacteria (2)
	CP003086.1	3	135	54699	54310	8.14e-26	106	61.654	97	97	449	circular	2011-10-28										280753	52.2509	Pantoea ananatis PA13	Pantoea ananatis (553)	Pantoea (53335)	Erwiniaceae (1903409)	Enterobacterales (91347)	Gammaproteobacteria (1236)	Proteobacteria (1224)	Bacteria (2)
	NC_016817.1	3	135	54537	54148	8.14e-26	106	61.654	97	97	450	circular	2011-12-21										302599	51.4681	Pantoea ananatis LMG 5342	Pantoea ananatis (553)	Pantoea (53335)	Erwiniaceae (1903409)	Enterobacterales (91347)	Gammaproteobacteria (1236)	Proteobacteria (1224)	Bacteria (2)
	NC_017533.1	3	135	56126	56515	8.14e-26	106	61.654	97	97	451	circular	2012-05-02										321744	51.9665	Pantoea ananatis AJ13355	Pantoea ananatis (553)	Pantoea (53335)	Erwiniaceae (1903409)	Enterobacterales (91347)	Gammaproteobacteria (1236)	Proteobacteria (1224)	Bacteria (2)
	NZ_CP022429.1	3	135	173433	173044	8.14e-26	106	61.654	97	97	452	linear	2017-07-28	China:Dongma Square, Haidian District, Beijing	China,Dongma Square,Haidian District,Beijing	39.9906	116.289		rice	cell culture			328324	52.3851	Pantoea ananatis	Pantoea ananatis (553)	Pantoea (53335)	Erwiniaceae (1903409)	Enterobacterales (91347)	Gammaproteobacteria (1236)	Proteobacteria (1224)	Bacteria (2)
	NZ_CP014208.1	3	135	12015	12404	8.14e-26	106	61.654	97	97	453	circular	2016-05-28	China: Zhejiang	China,Zhejiang	29	120	environmental	rice	Whole organism			331058	52.1794	Pantoea ananatis	Pantoea ananatis (553)	Pantoea (53335)	Erwiniaceae (1903409)	Enterobacterales (91347)	Gammaproteobacteria (1236)	Proteobacteria (1224)	Bacteria (2)
	NZ_CP014208.1	3	135	323017	323406	8.14e-26	106	61.654	97	97	454	circular	2016-05-28	China: Zhejiang	China,Zhejiang	29	120	environmental	rice	Whole organism			331058	52.1794	Pantoea ananatis	Pantoea ananatis (553)	Pantoea (53335)	Erwiniaceae (1903409)	Enterobacterales (91347)	Gammaproteobacteria (1236)	Proteobacteria (1224)	Bacteria (2)
	NZ_CP035036.1	3	135	212044	212433	8.8e-26	106	61.654	97	97	455	circular	2019-01-18	China: Nanning	China,Nanning	22.8212	108.316	sugarcane root		tissue sample			307670	52.1744	Pantoea ananatis	Pantoea ananatis (553)	Pantoea (53335)	Erwiniaceae (1903409)	Enterobacterales (91347)	Gammaproteobacteria (1236)	Proteobacteria (1224)	Bacteria (2)
	NZ_CP014128.2	1	135	9873	9475	9.29e-29	114	62.222	99	99	301	circular	2016-02-12	USA:DC	USA,DC	38.8937	-76.9879	wound swab	Homo sapiens				197914	52.2995	Pantoea vagans	Pantoea vagans (470934)	Pantoea (53335)	Erwiniaceae (1903409)	Enterobacterales (91347)	Gammaproteobacteria (1236)	Proteobacteria (1224)	Bacteria (2)
	NZ_CP028351.1	1	135	23860	23462	1.21e-28	114	62.222	99	99	302	circular	2018-04-11	China: Lishui	China,Lishui	28.4704	119.918	blood of an infant	Homo sapiens	blood sample			166637	53.0164	Pantoea vagans	Pantoea vagans (470934)	Pantoea (53335)	Erwiniaceae (1903409)	Enterobacterales (91347)	Gammaproteobacteria (1236)	Proteobacteria (1224)	Bacteria (2)
	NC_014561.1	1	135	35049	34651	1.21e-28	114	62.222	99	99	303	circular	2010-10-05										167983	52.9571	Pantoea vagans C9-1	Pantoea vagans (470934)	Pantoea (53335)	Erwiniaceae (1903409)	Enterobacterales (91347)	Gammaproteobacteria (1236)	Proteobacteria (1224)	Bacteria (2)
	NZ_CP030920.1	1	135	134933	135334	3.23e-27	110	62.319	99	99	297	circular	2018-07-11	Slovakia: Department of Urology, University Hospital, Bratislava		48.1675	17.0878	missing	Homo sapiens		IncFIB(K)_1_Kpn3, JN233704|IncHI2_1, BX664015	IncF RST(F-:A-:B-):FIA(-);FIB(-);FIC(-);FII(-);FIIK(-);FIIS(-);FIIY(-)|IncHI2 DLST(-):smr0018(-);smr0199(-);(-);(-);(-);(-);(-)	259094	52.5612	Escherichia coli	Escherichia coli (562)	Escherichia (561)	Enterobacteriaceae (543)	Enterobacterales (91347)	Gammaproteobacteria (1236)	Proteobacteria (1224)	Bacteria (2)
	NC_021819.1	1	135	80212	80613	1.14e-26	108	62.319	99	99	298	circular	2013-07-22	USA: AZ	USA,AZ	34.3953	-111.763	fresh alfalfa sprouts					122863	48.3742	Salmonella enterica subsp. enterica serovar Cubana str. CFSAN002050	Salmonella enterica (28901)	Salmonella (590)	Enterobacteriaceae (543)	Enterobacterales (91347)	Gammaproteobacteria (1236)	Proteobacteria (1224)	Bacteria (2)
	NZ_CP035634.1	1	135	147910	147509	1.14e-26	108	62.319	99	99	299	circular	2019-02-15	China:Anhui		31.49	117.13	blood	Homo sapiens		IncHI2A_1, BX664015|IncHI2_1, BX664015	IncHI2 DLST(1):smr0018(1);smr0199(1)	289962	46.6678	Enterobacter cloacae	Enterobacter cloacae (550)	Enterobacter (547)	Enterobacteriaceae (543)	Enterobacterales (91347)	Gammaproteobacteria (1236)	Proteobacteria (1224)	Bacteria (2)
	NZ_CP017591.1	3	135	148359	148748	1.49e-26	108	62.406	97	97	447	circular	2017-04-13	USA: Blacksburg, VA	USA,Blacksburg,VA	37.2296	-80.4139	Strain was received from Susanne von Bodman laboratory in University of Connecticut	Zea mays				304641	51.6588	Pantoea stewartii subsp. stewartii DC283	Pantoea stewartii (66269)	Pantoea (53335)	Erwiniaceae (1903409)	Enterobacterales (91347)	Gammaproteobacteria (1236)	Proteobacteria (1224)	Bacteria (2)
	NZ_CP022519.1	1	135	111300	110902	2.09e-29	116	62.963	99	99	272	circular	2018-06-13	China: Nanjing	China,Nanjing	32.061	118.792		masson pine	cell culture			130944	51.7443	Pantoea vagans	Pantoea vagans (470934)	Pantoea (53335)	Erwiniaceae (1903409)	Enterobacterales (91347)	Gammaproteobacteria (1236)	Proteobacteria (1224)	Bacteria (2)
	NZ_CP038855.1	1	135	136902	137300	3.29e-29	115	62.963	99	99	273	circular	2019-04-15	Uganda	Uganda	1.53336	32.2167		eucalyptus	bacteria			180464	53.0577	Pantoea vagans	Pantoea vagans (470934)	Pantoea (53335)	Erwiniaceae (1903409)	Enterobacterales (91347)	Gammaproteobacteria (1236)	Proteobacteria (1224)	Bacteria (2)
	NZ_FO834905.1	1	135	80008	79613	5.04e-29	115	62.963	99	99	274	circular	2014-03-21								IncFIB(K)_1_Kpn3, JN233704	IncF RST(F-:A-:B-):FIA(-);FIB(-);FIC(-);FII(-);FIIK(-);FIIS(-);FIIY(-)	121703	49.1828	Klebsiella pneumoniae	Klebsiella pneumoniae (573)	Klebsiella (570)	Enterobacteriaceae (543)	Enterobacterales (91347)	Gammaproteobacteria (1236)	Proteobacteria (1224)	Bacteria (2)
	NZ_CP027156.1	1	135	81687	82082	5.04e-29	115	62.963	99	99	275	linear	2018-03-12	missing				missing	missing		IncHI1B_1_pNDM-MAR, JN420336|IncFIB(Mar)_1_pNDM-Mar, JN420336	IncHI1 MLST(-):HCM1_043(-);HCM1_064(-);HCM1_099(-);HCM1_116(-);HCM1_178ac(-);HCM1_259(-);(-)|IncF RST(F-:A-:B-):FIA(-);FIB(-);FIC(-);FII(-);FIIK(-);FIIS(-);FIIY(-)	184525	44.5983	Klebsiella pneumoniae	Klebsiella pneumoniae (573)	Klebsiella (570)	Enterobacteriaceae (543)	Enterobacterales (91347)	Gammaproteobacteria (1236)	Proteobacteria (1224)	Bacteria (2)
	NZ_CP032223.1	1	135	184435	184830	5.04e-29	115	62.963	99	99	276	circular	2018-09-19	missing				missing	missing		IncFIB(Mar)_1_pNDM-Mar, JN420336|IncHI1B_1_pNDM-MAR, JN420336	IncF RST(F-:A-:B-):FIA(-);FIB(-);FIC(-);FII(-);FIIK(-);FIIS(-);FIIY(-)|IncHI1 MLST(-):HCM1_043(-);HCM1_064(-);HCM1_099(-);HCM1_116(-);HCM1_178ac(-);HCM1_259(-);(-)	201149	44.829	Klebsiella pneumoniae	Klebsiella pneumoniae (573)	Klebsiella (570)	Enterobacteriaceae (543)	Enterobacterales (91347)	Gammaproteobacteria (1236)	Proteobacteria (1224)	Bacteria (2)
	MF150122.1	1	135	38352	38747	5.04e-29	115	62.963	99	99	277	circular	2017-07-03	Brazil: City of Sao Paulo, State of Sao Paulo	Brazil,City of Sao Paulo,State of Sao Paulo	-22	-49	urine	Homo sapiens	single cell	IncHI1B_1_pNDM-MAR, JN420336|IncFIB(Mar)_1_pNDM-Mar, JN420336	IncHI1 MLST(-):HCM1_043(-);HCM1_064(-);HCM1_099(-);HCM1_116(-);HCM1_178ac(-);HCM1_259(-);(-)|IncF RST(F-:A-:B-):FIA(-);FIB(-);FIC(-);FII(-);FIIK(-);FIIS(-);FIIY(-)	205089	44.6518	Klebsiella pneumoniae	Klebsiella pneumoniae (573)	Klebsiella (570)	Enterobacteriaceae (543)	Enterobacterales (91347)	Gammaproteobacteria (1236)	Proteobacteria (1224)	Bacteria (2)
	NZ_CP034040.1	1	135	79356	78961	5.04e-29	115	62.963	99	99	278	circular	2018-11-26	USA: Ohio	USA,Ohio	40.2254	-82.6881	miscellaneous body fluid	Homo sapiens		IncFIB(Mar)_1_pNDM-Mar, JN420336|IncR_1, DQ449578	IncF RST(F-:A-:B-):FIA(-);FIB(-);FIC(-);FII(-);FIIK(-);FIIS(-);FIIY(-)	213351	45.0272	Klebsiella pneumoniae subsp. pneumoniae	Klebsiella pneumoniae (573)	Klebsiella (570)	Enterobacteriaceae (543)	Enterobacterales (91347)	Gammaproteobacteria (1236)	Proteobacteria (1224)	Bacteria (2)
	NZ_CP036336.1	1	135	168112	168507	5.05e-29	115	62.963	99	99	279	circular	2019-03-02	India		12.9165	79.1325	blood	Homo sapiens		IncHI1B_1_pNDM-MAR, JN420336	IncHI1 MLST(-):HCM1_043(-);HCM1_064(-);HCM1_099(-);HCM1_116(-);HCM1_178ac(-);HCM1_259(-);(-)	242563	45.4282	Klebsiella pneumoniae	Klebsiella pneumoniae (573)	Klebsiella (570)	Enterobacteriaceae (543)	Enterobacterales (91347)	Gammaproteobacteria (1236)	Proteobacteria (1224)	Bacteria (2)
	NZ_CP017986.1	1	135	75893	76288	5.05e-29	115	62.963	99	99	280	circular	2017-01-21	Germany: Goettingen		51.5392	9.91156	anal swab	Homo sapiens		IncHI1B_1_pNDM-MAR, JN420336|IncFIB(Mar)_1_pNDM-Mar, JN420336	IncHI1 MLST(-):HCM1_043(-);HCM1_064(-);HCM1_099(-);HCM1_116(-);HCM1_178ac(-);HCM1_259(-);(-)|IncF RST(F-:A-:B-):FIA(-);FIB(-);FIC(-);FII(-);FIIK(-);FIIS(-);FIIY(-)	244706	45.1166	Klebsiella pneumoniae	Klebsiella pneumoniae (573)	Klebsiella (570)	Enterobacteriaceae (543)	Enterobacterales (91347)	Gammaproteobacteria (1236)	Proteobacteria (1224)	Bacteria (2)
	NZ_CP018313.1	1	135	22142	22537	5.05e-29	115	62.963	99	99	281	circular	2017-02-04	Germany: Goettingen		51.5392	9.9116	nose	Homo sapiens		IncFIB(Mar)_1_pNDM-Mar, JN420336|IncHI1B_1_pNDM-MAR, JN420336	IncF RST(F-:A-:B-):FIA(-);FIB(-);FIC(-);FII(-);FIIK(-);FIIS(-);FIIY(-)|IncHI1 MLST(-):HCM1_043(-);HCM1_064(-);HCM1_099(-);HCM1_116(-);HCM1_178ac(-);HCM1_259(-);(-)	245975	45.0899	Klebsiella pneumoniae	Klebsiella pneumoniae (573)	Klebsiella (570)	Enterobacteriaceae (543)	Enterobacterales (91347)	Gammaproteobacteria (1236)	Proteobacteria (1224)	Bacteria (2)
	NZ_CP018702.1	1	135	78693	78298	5.05e-29	115	62.963	99	99	282	circular	2016-12-20	Germany: Goettingen		51.5392	9.91156	abdominal drainage fluid	Homo sapiens		IncHI1B_1_pNDM-MAR, JN420336|IncFIB(Mar)_1_pNDM-Mar, JN420336	IncHI1 MLST(-):HCM1_043(-);HCM1_064(-);HCM1_099(-);HCM1_116(-);HCM1_178ac(-);HCM1_259(-);(-)|IncF RST(F-:A-:B-):FIA(-);FIB(-);FIC(-);FII(-);FIIK(-);FIIS(-);FIIY(-)	246753	45.1176	Klebsiella pneumoniae	Klebsiella pneumoniae (573)	Klebsiella (570)	Enterobacteriaceae (543)	Enterobacterales (91347)	Gammaproteobacteria (1236)	Proteobacteria (1224)	Bacteria (2)
	NZ_CP018696.1	1	135	175830	175435	5.05e-29	115	62.963	99	99	283	circular	2016-12-20	Germany: Goettingen		51.5392	9.91156	abdominal drain fluid	Homo sapiens		IncFIB(Mar)_1_pNDM-Mar, JN420336|IncHI1B_1_pNDM-MAR, JN420336	IncF RST(F-:A-:B-):FIA(-);FIB(-);FIC(-);FII(-);FIIK(-);FIIS(-);FIIY(-)|IncHI1 MLST(-):HCM1_043(-);HCM1_064(-);HCM1_099(-);HCM1_116(-);HCM1_178ac(-);HCM1_259(-);(-)	246755	45.1176	Klebsiella pneumoniae	Klebsiella pneumoniae (573)	Klebsiella (570)	Enterobacteriaceae (543)	Enterobacterales (91347)	Gammaproteobacteria (1236)	Proteobacteria (1224)	Bacteria (2)
	NZ_CP018720.1	1	135	98250	97855	5.05e-29	115	62.963	99	99	284	circular	2016-12-20	Germany: Goettingen		51.5392	9.91156	anal swab	Homo sapiens		IncHI1B_1_pNDM-MAR, JN420336|IncFIB(Mar)_1_pNDM-Mar, JN420336	IncHI1 MLST(-):HCM1_043(-);HCM1_064(-);HCM1_099(-);HCM1_116(-);HCM1_178ac(-);HCM1_259(-);(-)|IncF RST(F-:A-:B-):FIA(-);FIB(-);FIC(-);FII(-);FIIK(-);FIIS(-);FIIY(-)	246757	45.1177	Klebsiella pneumoniae	Klebsiella pneumoniae (573)	Klebsiella (570)	Enterobacteriaceae (543)	Enterobacterales (91347)	Gammaproteobacteria (1236)	Proteobacteria (1224)	Bacteria (2)
	NZ_CP018714.1	1	135	181813	182208	5.05e-29	115	62.963	99	99	285	circular	2016-12-20	Germany: Goettingen		51.5392	9.91156	abdominal drainage fluid	Homo sapiens		IncFIB(Mar)_1_pNDM-Mar, JN420336|IncHI1B_1_pNDM-MAR, JN420336	IncF RST(F-:A-:B-):FIA(-);FIB(-);FIC(-);FII(-);FIIK(-);FIIS(-);FIIY(-)|IncHI1 MLST(-):HCM1_043(-);HCM1_064(-);HCM1_099(-);HCM1_116(-);HCM1_178ac(-);HCM1_259(-);(-)	246756	45.1174	Klebsiella pneumoniae	Klebsiella pneumoniae (573)	Klebsiella (570)	Enterobacteriaceae (543)	Enterobacterales (91347)	Gammaproteobacteria (1236)	Proteobacteria (1224)	Bacteria (2)
	NZ_CP018687.1	1	135	44035	44430	5.05e-29	115	62.963	99	99	286	circular	2016-12-20	Germany: Goettingen		51.5392	9.91156	tracheal secretion	Homo sapiens		IncHI1B_1_pNDM-MAR, JN420336|IncFIB(Mar)_1_pNDM-Mar, JN420336	IncHI1 MLST(-):HCM1_043(-);HCM1_064(-);HCM1_099(-);HCM1_116(-);HCM1_178ac(-);HCM1_259(-);(-)|IncF RST(F-:A-:B-):FIA(-);FIB(-);FIC(-);FII(-);FIIK(-);FIIS(-);FIIY(-)	246757	45.1185	Klebsiella pneumoniae	Klebsiella pneumoniae (573)	Klebsiella (570)	Enterobacteriaceae (543)	Enterobacterales (91347)	Gammaproteobacteria (1236)	Proteobacteria (1224)	Bacteria (2)
	NZ_CP018708.1	1	135	128348	127953	5.05e-29	115	62.963	99	99	287	circular	2016-12-20	Germany: Goettingen		51.5392	9.91156	nasal swab	Homo sapiens		IncFIB(Mar)_1_pNDM-Mar, JN420336|IncHI1B_1_pNDM-MAR, JN420336	IncF RST(F-:A-:B-):FIA(-);FIB(-);FIC(-);FII(-);FIIK(-);FIIS(-);FIIY(-)|IncHI1 MLST(-):HCM1_043(-);HCM1_064(-);HCM1_099(-);HCM1_116(-);HCM1_178ac(-);HCM1_259(-);(-)	246756	45.1174	Klebsiella pneumoniae	Klebsiella pneumoniae (573)	Klebsiella (570)	Enterobacteriaceae (543)	Enterobacterales (91347)	Gammaproteobacteria (1236)	Proteobacteria (1224)	Bacteria (2)
	HG918041.1	1	135	48034	48429	5.05e-29	115	62.963	99	99	288	circular	2014-05-12								IncFIB(Mar)_1_pNDM-Mar, JN420336|IncHI1B_1_pNDM-MAR, JN420336	IncF RST(F-:A-:B-):FIA(-);FIB(-);FIC(-);FII(-);FIIK(-);FIIS(-);FIIY(-)|IncHI1 MLST(-):HCM1_043(-);HCM1_064(-);HCM1_099(-);HCM1_116(-);HCM1_178ac(-);HCM1_259(-);(-)	253984	46.7573	Klebsiella pneumoniae	Klebsiella pneumoniae (573)	Klebsiella (570)	Enterobacteriaceae (543)	Enterobacterales (91347)	Gammaproteobacteria (1236)	Proteobacteria (1224)	Bacteria (2)
	NZ_CP042866.1	1	135	83348	83743	5.05e-29	115	62.963	99	99	289	circular	2019-08-22	Unknown				Unknown	Unknown		IncHI1B_1_pNDM-MAR, JN420336	IncHI1 MLST(-):HCM1_043(-);HCM1_064(-);HCM1_099(-);HCM1_116(-);HCM1_178ac(-);HCM1_259(-);(-)	266396	47.1422	Escherichia coli	Escherichia coli (562)	Escherichia (561)	Enterobacteriaceae (543)	Enterobacterales (91347)	Gammaproteobacteria (1236)	Proteobacteria (1224)	Bacteria (2)
	NZ_LN824134.1	1	135	232210	232605	5.05e-29	115	62.963	99	99	290	circular	2015-12-01					urine	Homo sapiens		IncFIB(Mar)_1_pNDM-Mar, JN420336|IncHI1B_1_pNDM-MAR, JN420336	IncF RST(F-:A-:B-):FIA(-);FIB(-);FIC(-);FII(-);FIIK(-);FIIS(-);FIIY(-)|IncHI1 MLST(-):HCM1_043(-);HCM1_064(-);HCM1_099(-);HCM1_116(-);HCM1_178ac(-);HCM1_259(-);(-)	279305	46.7253	Klebsiella pneumoniae	Klebsiella pneumoniae (573)	Klebsiella (570)	Enterobacteriaceae (543)	Enterobacterales (91347)	Gammaproteobacteria (1236)	Proteobacteria (1224)	Bacteria (2)
	NZ_CP042868.1	1	135	83349	83744	5.05e-29	115	62.963	99	99	291	circular	2019-08-22	Unknown				Unknown	Unknown		IncHI1B_1_pNDM-MAR, JN420336|IncFIB(Mar)_1_pNDM-Mar, JN420336	IncHI1 MLST(-):HCM1_043(-);HCM1_064(-);HCM1_099(-);HCM1_116(-);HCM1_178ac(-);HCM1_259(-);(-)|IncF RST(F-:A-:B-):FIA(-);FIB(-);FIC(-);FII(-);FIIK(-);FIIS(-);FIIY(-)	279992	46.9328	Escherichia coli	Escherichia coli (562)	Escherichia (561)	Enterobacteriaceae (543)	Enterobacterales (91347)	Gammaproteobacteria (1236)	Proteobacteria (1224)	Bacteria (2)
	NZ_CP015501.1	1	135	74354	73959	5.05e-29	115	62.963	99	99	292	circular	2016-05-17	United Arab Emirates		23.8532	54.6762	Urine sample	Homo sapiens		IncHI1B_1_pNDM-MAR, JN420336|IncFIB(Mar)_1_pNDM-Mar, JN420336	IncHI1 MLST(-):HCM1_043(-);HCM1_064(-);HCM1_099(-);HCM1_116(-);HCM1_178ac(-);HCM1_259(-);(-)|IncF RST(F-:A-:B-):FIA(-);FIB(-);FIC(-);FII(-);FIIK(-);FIIS(-);FIIY(-)	281190	46.7997	Klebsiella pneumoniae	Klebsiella pneumoniae (573)	Klebsiella (570)	Enterobacteriaceae (543)	Enterobacterales (91347)	Gammaproteobacteria (1236)	Proteobacteria (1224)	Bacteria (2)
	NZ_CP032208.1	1	135	25075	24680	5.05e-29	115	62.963	99	99	293	circular	2018-09-19	missing				missing	missing		IncHI1B_1_pNDM-MAR, JN420336	IncHI1 MLST(-):HCM1_043(-);HCM1_064(-);HCM1_099(-);HCM1_116(-);HCM1_178ac(-);HCM1_259(-);(-)	310872	47.3011	Klebsiella pneumoniae	Klebsiella pneumoniae (573)	Klebsiella (570)	Enterobacteriaceae (543)	Enterobacterales (91347)	Gammaproteobacteria (1236)	Proteobacteria (1224)	Bacteria (2)
	NZ_CP007734.1	1	135	106262	105867	5.05e-29	115	62.963	99	99	294	circular	2015-02-17	USA	USA	39.7837	-100.446	groin		missing	IncFIB(K)_1_Kpn3, JN233704|IncFII(K)_1, CP000648	IncF RST(K20:A-:B-):FIA(-);FIB(-);FIC(-);FII(-);FIIK(20);FIIS(-);FIIY(-)	338850	52.721	Klebsiella pneumoniae subsp. pneumoniae KPNIH27	Klebsiella pneumoniae (573)	Klebsiella (570)	Enterobacteriaceae (543)	Enterobacterales (91347)	Gammaproteobacteria (1236)	Proteobacteria (1224)	Bacteria (2)
	NZ_CP018339.1	1	135	29877	30272	1.48e-28	114	62.963	99	99	295	circular	2016-12-19	Germany: Goettingen		51.5392	9.91156	wound swab	Homo sapiens		IncFIB(Mar)_1_pNDM-Mar, JN420336	IncF RST(F-:A-:B-):FIA(-);FIB(-);FIC(-);FII(-);FIIK(-);FIIS(-);FIIY(-)	204862	44.8194	Klebsiella pneumoniae	Klebsiella pneumoniae (573)	Klebsiella (570)	Enterobacteriaceae (543)	Enterobacterales (91347)	Gammaproteobacteria (1236)	Proteobacteria (1224)	Bacteria (2)
	NZ_CP017451.1	1	135	69236	69631	2.05e-27	110	62.963	99	99	296	circular	2016-10-07	China: Xinjiang Province	China,Xinjiang	41.5	85.5		Alhagi sparsifolia Shap.	Whole organism	IncFIB(Mar)_1_pNDM-Mar, JN420336|IncHI1B_1_pNDM-MAR, JN420336|Col440I_1, CP023920.1	IncF RST(F-:A-:B-):FIA(-);FIB(-);FIC(-);FII(-);FIIK(-);FIIS(-);FIIY(-)|IncHI1 MLST(-):HCM1_043(-);HCM1_064(-);HCM1_099(-);HCM1_116(-);HCM1_178ac(-);HCM1_259(-);(-)	526446	49.0466	Klebsiella sp. LTGPAF-6F	Klebsiella sp. LTGPAF-6F (1905288)	Klebsiella (570)	Enterobacteriaceae (543)	Enterobacterales (91347)	Gammaproteobacteria (1236)	Proteobacteria (1224)	Bacteria (2)
	KU353730.1	1	135	41745	41344	1.25e-27	111	63.043	99	99	111	circular	2016-07-15	Greece		37.97	23.73	CVC	Homo sapiens				79798	50.6729	Escherichia coli	Escherichia coli (562)	Escherichia (561)	Enterobacteriaceae (543)	Enterobacterales (91347)	Gammaproteobacteria (1236)	Proteobacteria (1224)	Bacteria (2)
	KU994859.1	1	135	46920	46519	1.25e-27	111	63.043	99	99	112	circular	2016-07-15								IncFII_1, AY458016	IncF RST(F2:A-:B-):FIA(-);FIB(-);FIC(-);FII(2);FIIK(-);FIIS(-);FIIY(-)	91041	49.3404	Escherichia coli	Escherichia coli (562)	Escherichia (561)	Enterobacteriaceae (543)	Enterobacterales (91347)	Gammaproteobacteria (1236)	Proteobacteria (1224)	Bacteria (2)
	NZ_CP012397.1	1	135	22681	22280	1.25e-27	111	63.043	99	99	113	circular	2016-08-17	South Korea		37.6	127	blood	Homo sapiens		IncFIB(S)_1, FN432031|IncFII(S)_1, CP000858|IncQ1_1, M28829.1	IncF RST(S1:A-:B22):FIA(-);FIB(22);FIC(-);FII(-);FIIK(-);FIIS(1);FIIY(-)	116939	51.9904	Salmonella enterica	Salmonella enterica (28901)	Salmonella (590)	Enterobacteriaceae (543)	Enterobacterales (91347)	Gammaproteobacteria (1236)	Proteobacteria (1224)	Bacteria (2)
	KX434879.1	1	135	2057	2458	1.25e-27	111	63.043	99	99	114	circular	2017-02-15								IncHI2A_1, BX664015|IncHI2_1, BX664015	IncHI2 DLST(-):smr0018(3);smr0199(-)	125572	44.3021	Klebsiella pneumoniae	Klebsiella pneumoniae (573)	Klebsiella (570)	Enterobacteriaceae (543)	Enterobacterales (91347)	Gammaproteobacteria (1236)	Proteobacteria (1224)	Bacteria (2)
	KX721511.1	1	135	15292	15693	1.25e-27	111	63.043	99	99	115	circular	2017-09-01								IncHI2A_1, BX664015|IncHI2_1, BX664015	IncHI2 DLST(-):smr0018(3);smr0199(-)	144405	45.1771	Salmonella enterica subsp. enterica serovar Typhimurium	Salmonella enterica (28901)	Salmonella (590)	Enterobacteriaceae (543)	Enterobacterales (91347)	Gammaproteobacteria (1236)	Proteobacteria (1224)	Bacteria (2)
	NZ_CP033256.1	1	135	128295	128696	1.25e-27	111	63.043	99	99	116	circular	2019-02-07	China: Guangxi	China,Guangxi	24	109				IncHI2A_1, BX664015|IncHI2_1, BX664015	IncHI2 DLST(-):smr0018(3);smr0199(-)	147918	44.9729	Salmonella enterica subsp. enterica	Salmonella enterica (28901)	Salmonella (590)	Enterobacteriaceae (543)	Enterobacterales (91347)	Gammaproteobacteria (1236)	Proteobacteria (1224)	Bacteria (2)
	NZ_CP033253.2	1	135	94481	94080	1.25e-27	111	63.043	99	99	117	circular	2019-02-07	China: Jiangxi	China,Jiangxi	28	116				IncHI2A_1, BX664015|IncHI2_1, BX664015	IncHI2 DLST(-):smr0018(3);smr0199(-)	149567	45.6451	Salmonella enterica subsp. enterica	Salmonella enterica (28901)	Salmonella (590)	Enterobacteriaceae (543)	Enterobacterales (91347)	Gammaproteobacteria (1236)	Proteobacteria (1224)	Bacteria (2)
	NZ_CP022169.1	1	135	8385	8786	1.25e-27	111	63.043	99	99	118	circular	2017-09-21	China	China	34.4118	86.0327	Instant pork		cell culture	IncHI2A_1, BX664015|IncHI2_1, BX664015	IncHI2 DLST(-):smr0018(3);smr0199(-)	151609	44.996	Salmonella enterica subsp. enterica serovar Typhimurium	Salmonella enterica (28901)	Salmonella (590)	Enterobacteriaceae (543)	Enterobacterales (91347)	Gammaproteobacteria (1236)	Proteobacteria (1224)	Bacteria (2)
	NZ_CP021177.1	1	135	112873	113274	1.25e-27	111	63.043	99	99	119	not-set	2017-05-24	Taiwan: Tainan		23.02	120.22	urine	Homo sapiens				154099	48.5259	Escherichia coli	Escherichia coli (562)	Escherichia (561)	Enterobacteriaceae (543)	Enterobacterales (91347)	Gammaproteobacteria (1236)	Proteobacteria (1224)	Bacteria (2)
	MH522413.1	1	135	14506	14907	1.25e-27	111	63.043	99	99	120	circular	2019-07-01								IncHI2_1, BX664015|IncHI2A_1, BX664015	IncHI2 DLST(-):smr0018(3);smr0199(-)	163719	45.765	Salmonella enterica subsp. enterica serovar Typhimurium	Salmonella enterica (28901)	Salmonella (590)	Enterobacteriaceae (543)	Enterobacterales (91347)	Gammaproteobacteria (1236)	Proteobacteria (1224)	Bacteria (2)
	MK477608.1	1	135	60110	60511	1.25e-27	111	63.043	99	99	121	circular	2019-04-03								IncHI2_1, BX664015|IncHI2A_1, BX664015	IncHI2 DLST(-):smr0018(3);smr0199(-)	175206	46.3671	Salmonella enterica	Salmonella enterica (28901)	Salmonella (590)	Enterobacteriaceae (543)	Enterobacterales (91347)	Gammaproteobacteria (1236)	Proteobacteria (1224)	Bacteria (2)
	MK477609.1	1	135	61111	61512	1.25e-27	111	63.043	99	99	122	circular	2019-04-03								IncHI2_1, BX664015|IncHI2A_1, BX664015	IncHI2 DLST(-):smr0018(3);smr0199(-)	176207	46.3568	Salmonella enterica	Salmonella enterica (28901)	Salmonella (590)	Enterobacteriaceae (543)	Enterobacterales (91347)	Gammaproteobacteria (1236)	Proteobacteria (1224)	Bacteria (2)
	NZ_CP033224.2	1	135	11336	10935	1.25e-27	111	63.043	99	99	123	circular	2019-02-07	China	China	34.4118	86.0327				IncHI2A_1, BX664015|IncHI2_1, BX664015	IncHI2 DLST(-):smr0018(3);smr0199(-)	181747	46.6786	Salmonella enterica subsp. enterica	Salmonella enterica (28901)	Salmonella (590)	Enterobacteriaceae (543)	Enterobacterales (91347)	Gammaproteobacteria (1236)	Proteobacteria (1224)	Bacteria (2)
	KX856065.1	1	135	168960	168559	1.25e-27	111	63.043	99	99	124	circular	2017-01-18								IncHI2_1, BX664015|IncHI2A_1, BX664015	IncHI2 DLST(-):smr0018(3);smr0199(-)	187257	46.9366	Salmonella enterica subsp. enterica serovar Typhimurium	Salmonella enterica (28901)	Salmonella (590)	Enterobacteriaceae (543)	Enterobacterales (91347)	Gammaproteobacteria (1236)	Proteobacteria (1224)	Bacteria (2)
	NZ_CP034820.1	1	135	183465	183866	1.25e-27	111	63.043	99	99	125	circular	2019-01-12	China:Zhejiang	China,Zhejiang	29	120	feces		cell culture	IncHI2A_1, BX664015|IncHI2_1, BX664015	IncHI2 DLST(-):smr0018(3);smr0199(-)	188527	46.553	Salmonella sp. SSDFZ54	Salmonella sp. SSDFZ54 (2500542)	Salmonella (590)	Enterobacteriaceae (543)	Enterobacterales (91347)	Gammaproteobacteria (1236)	Proteobacteria (1224)	Bacteria (2)
	MH329870.1	1	135	98054	97653	1.25e-27	111	63.043	99	99	126	circular	2018-08-08								IncHI2A_1, BX664015|IncHI2_1, BX664015	IncHI2 DLST(-):smr0018(3);smr0199(-)	198366	46.0815	Escherichia coli	Escherichia coli (562)	Escherichia (561)	Enterobacteriaceae (543)	Enterobacterales (91347)	Gammaproteobacteria (1236)	Proteobacteria (1224)	Bacteria (2)
	NZ_CP019019.1	1	135	50585	50184	1.25e-27	111	63.043	99	99	127	circular	2017-03-06	Argentina: Buenos Aires		-34.6	-58.38		Homo sapiens		IncHI2_1, BX664015|IncHI2A_1, BX664015	IncHI2 DLST(-):smr0018(3);smr0199(-)	199671	45.4943	Escherichia coli	Escherichia coli (562)	Escherichia (561)	Enterobacteriaceae (543)	Enterobacterales (91347)	Gammaproteobacteria (1236)	Proteobacteria (1224)	Bacteria (2)
	LT221036.1	1	135	192796	193197	1.25e-27	111	63.043	99	99	128	circular	2017-08-30								IncHI2A_1, BX664015|IncHI2_1, BX664015|IncQ1_1, M28829.1	IncHI2 DLST(-):smr0018(4);smr0199(-)	200660	46.6341	Yersinia pseudotuberculosis	Yersinia pseudotuberculosis (633)	Yersinia (629)	Yersiniaceae (1903411)	Enterobacterales (91347)	Gammaproteobacteria (1236)	Proteobacteria (1224)	Bacteria (2)
	NZ_CP015725.1	1	135	45560	45961	1.25e-27	111	63.043	99	99	129	circular	2016-05-29	China	China	34.4118	86.0327	chicken carcass			IncHI2A_1, BX664015|IncHI2_1, BX664015|IncN_1, AY046276	IncHI2 DLST(-):smr0018(3);smr0199(-)|IncN MLST(-):repN(1);traJ(-);korA(-)	210106	48.5622	Salmonella enterica	Salmonella enterica (28901)	Salmonella (590)	Enterobacteriaceae (543)	Enterobacterales (91347)	Gammaproteobacteria (1236)	Proteobacteria (1224)	Bacteria (2)
	NZ_CP033351.2	1	135	166408	166007	1.25e-27	111	63.043	99	99	130	circular	2019-02-07	China: Guangdong	China,Guangdong	23.1358	113.198				IncHI2_1, BX664015|IncHI2A_1, BX664015	IncHI2 DLST(3):smr0018(3);smr0199(2)	210674	45.2396	Salmonella enterica subsp. enterica	Salmonella enterica (28901)	Salmonella (590)	Enterobacteriaceae (543)	Enterobacterales (91347)	Gammaproteobacteria (1236)	Proteobacteria (1224)	Bacteria (2)
	CP042898.1	1	135	74959	75360	1.25e-27	111	63.043	99	99	131	circular	2019-08-14	Egypt	Egypt	26.254	29.2675	Raw milk cheese	missing		IncHI2A_1, BX664015|IncHI2_1, BX664015	IncHI2 DLST(4):smr0018(4);smr0199(2)	215531	45.2687	Escherichia coli	Escherichia coli (562)	Escherichia (561)	Enterobacteriaceae (543)	Enterobacterales (91347)	Gammaproteobacteria (1236)	Proteobacteria (1224)	Bacteria (2)
	KM396298.1	1	135	121508	121909	1.25e-27	111	63.043	99	99	132	circular	2016-07-31								IncHI2_1, BX664015|IncHI2A_1, BX664015	IncHI2 DLST(2):smr0018(2);smr0199(2)	215892	45.0258	Salmonella enterica subsp. enterica serovar Enteritidis	Salmonella enterica (28901)	Salmonella (590)	Enterobacteriaceae (543)	Enterobacterales (91347)	Gammaproteobacteria (1236)	Proteobacteria (1224)	Bacteria (2)
	KM396299.1	1	135	121511	121912	1.25e-27	111	63.043	99	99	133	circular	2016-07-31								IncHI2_1, BX664015|IncHI2A_1, BX664015	IncHI2 DLST(2):smr0018(2);smr0199(2)	215897	45.0247	Salmonella enterica subsp. enterica serovar Enteritidis	Salmonella enterica (28901)	Salmonella (590)	Enterobacteriaceae (543)	Enterobacterales (91347)	Gammaproteobacteria (1236)	Proteobacteria (1224)	Bacteria (2)
	KM396300.1	1	135	121518	121919	1.25e-27	111	63.043	99	99	134	circular	2016-07-31								IncHI2_1, BX664015|IncHI2A_1, BX664015	IncHI2 DLST(-):smr0018(-);smr0199(2)	215937	45.0205	Salmonella enterica subsp. enterica serovar Enteritidis	Salmonella enterica (28901)	Salmonella (590)	Enterobacteriaceae (543)	Enterobacterales (91347)	Gammaproteobacteria (1236)	Proteobacteria (1224)	Bacteria (2)
	MK477620.1	1	135	103170	103571	1.25e-27	111	63.043	99	99	135	circular	2019-04-03								IncHI2_1, BX664015|IncHI2A_1, BX664015	IncHI2 DLST(3):smr0018(3);smr0199(2)	217193	45.4158	Salmonella enterica	Salmonella enterica (28901)	Salmonella (590)	Enterobacteriaceae (543)	Enterobacterales (91347)	Gammaproteobacteria (1236)	Proteobacteria (1224)	Bacteria (2)
	MK477602.1	1	135	103170	103571	1.25e-27	111	63.043	99	99	136	circular	2019-04-03								IncHI2_1, BX664015|IncHI2A_1, BX664015	IncHI2 DLST(3):smr0018(3);smr0199(2)	217193	45.4172	Salmonella enterica	Salmonella enterica (28901)	Salmonella (590)	Enterobacteriaceae (543)	Enterobacterales (91347)	Gammaproteobacteria (1236)	Proteobacteria (1224)	Bacteria (2)
	MH522425.1	1	135	81348	80947	1.25e-27	111	63.043	99	99	137	circular	2019-07-01								IncHI2_1, BX664015|IncHI2A_1, BX664015	IncHI2 DLST(3):smr0018(3);smr0199(2)	217193	45.4172	Salmonella enterica subsp. enterica serovar Typhimurium	Salmonella enterica (28901)	Salmonella (590)	Enterobacteriaceae (543)	Enterobacterales (91347)	Gammaproteobacteria (1236)	Proteobacteria (1224)	Bacteria (2)
	MK477619.1	1	135	103607	104008	1.25e-27	111	63.043	99	99	138	circular	2019-04-03								IncHI2_1, BX664015|IncHI2A_1, BX664015	IncHI2 DLST(-):smr0018(3);smr0199(-)	217630	46.5464	Salmonella enterica	Salmonella enterica (28901)	Salmonella (590)	Enterobacteriaceae (543)	Enterobacterales (91347)	Gammaproteobacteria (1236)	Proteobacteria (1224)	Bacteria (2)
	MK477618.1	1	135	105118	105519	1.25e-27	111	63.043	99	99	139	circular	2019-04-03								IncHI2_1, BX664015|IncHI2A_1, BX664015	IncHI2 DLST(-):smr0018(3);smr0199(-)	219141	46.7895	Salmonella enterica	Salmonella enterica (28901)	Salmonella (590)	Enterobacteriaceae (543)	Enterobacterales (91347)	Gammaproteobacteria (1236)	Proteobacteria (1224)	Bacteria (2)
	NZ_CP022451.1	1	135	213987	213586	1.25e-27	111	63.043	99	99	140	circular	2017-07-28	China:Henan		34.73	113.7	chicken			IncQ1_1, M28829.1|IncN_1, AY046276|IncHI2_1, BX664015|IncHI2A_1, BX664015	IncN MLST(-):repN(1);traJ(-);korA(-)|IncHI2 DLST(-):smr0018(3);smr0199(-)	222470	47.5305	Salmonella enterica subsp. enterica serovar Indiana	Salmonella enterica (28901)	Salmonella (590)	Enterobacteriaceae (543)	Enterobacterales (91347)	Gammaproteobacteria (1236)	Proteobacteria (1224)	Bacteria (2)
	MF678350.1	1	135	146805	147206	1.25e-27	111	63.043	99	99	141	circular	2017-12-20	China: Chengdu city, Sichuan Province	China,Chengdu city,Sichuan Province	30.6506	104.081		Homo sapiens	Culture	IncHI2_1, BX664015|IncHI2A_1, BX664015	IncHI2 DLST(3):smr0018(3);smr0199(2)	223698	47.1444	Escherichia coli	Escherichia coli (562)	Escherichia (561)	Enterobacteriaceae (543)	Enterobacterales (91347)	Gammaproteobacteria (1236)	Proteobacteria (1224)	Bacteria (2)
	NZ_CP021209.1	1	135	128457	128858	1.25e-27	111	63.043	99	99	142	circular	2017-05-24	China:Hefei		31.8206	117.227	blood	Homo sapiens		IncHI2A_1, BX664015|IncHI2_1, BX664015	IncHI2 DLST(3):smr0018(3);smr0199(2)	223982	45.8296	Escherichia coli	Escherichia coli (562)	Escherichia (561)	Enterobacteriaceae (543)	Enterobacterales (91347)	Gammaproteobacteria (1236)	Proteobacteria (1224)	Bacteria (2)
	NZ_CP021727.1	1	135	49281	48880	1.25e-27	111	63.043	99	99	143	circular	2019-08-25	Hong Kong		22.28	114.14	urine	Homo sapiens		IncHI2_1, BX664015|IncHI2A_1, BX664015	IncHI2 DLST(-):smr0018(3);smr0199(-)	224039	45.7791	Escherichia coli	Escherichia coli (562)	Escherichia (561)	Enterobacteriaceae (543)	Enterobacterales (91347)	Gammaproteobacteria (1236)	Proteobacteria (1224)	Bacteria (2)
	MK477607.1	1	135	110273	110674	1.25e-27	111	63.043	99	99	144	circular	2019-04-03								IncHI2_1, BX664015|IncHI2A_1, BX664015	IncHI2 DLST(3):smr0018(3);smr0199(2)	224296	45.7578	Salmonella enterica	Salmonella enterica (28901)	Salmonella (590)	Enterobacteriaceae (543)	Enterobacterales (91347)	Gammaproteobacteria (1236)	Proteobacteria (1224)	Bacteria (2)
	MK477603.1	1	135	110273	110674	1.25e-27	111	63.043	99	99	145	circular	2019-04-03								IncHI2_1, BX664015|IncHI2A_1, BX664015	IncHI2 DLST(3):smr0018(3);smr0199(2)	224296	45.7578	Salmonella enterica	Salmonella enterica (28901)	Salmonella (590)	Enterobacteriaceae (543)	Enterobacterales (91347)	Gammaproteobacteria (1236)	Proteobacteria (1224)	Bacteria (2)
	MH208235.1	1	135	115657	116058	1.25e-27	111	63.043	99	99	146	circular	2018-05-08								IncHI2_1, BX664015|IncHI2A_1, BX664015	IncHI2 DLST(4):smr0018(4);smr0199(2)	224630	45.2282	Escherichia coli	Escherichia coli (562)	Escherichia (561)	Enterobacteriaceae (543)	Enterobacterales (91347)	Gammaproteobacteria (1236)	Proteobacteria (1224)	Bacteria (2)
	KX518743.1	1	135	115664	116065	1.25e-27	111	63.043	99	99	147	circular	2016-12-21								IncHI2_1, BX664015|IncHI2A_1, BX664015	IncHI2 DLST(3):smr0018(3);smr0199(2)	224736	46.0291	Escherichia coli	Escherichia coli (562)	Escherichia (561)	Enterobacteriaceae (543)	Enterobacterales (91347)	Gammaproteobacteria (1236)	Proteobacteria (1224)	Bacteria (2)
	MK169211.1	1	135	100120	99719	1.25e-27	111	63.043	99	99	148	circular	2019-01-24								IncHI2A_1, BX664015|IncHI2_1, BX664015	IncHI2 DLST(2):smr0018(2);smr0199(2)	226022	45.4363	Escherichia coli	Escherichia coli (562)	Escherichia (561)	Enterobacteriaceae (543)	Enterobacterales (91347)	Gammaproteobacteria (1236)	Proteobacteria (1224)	Bacteria (2)
	MG662415.1	1	135	102015	101614	1.25e-27	111	63.043	99	99	149	circular	2018-05-05								IncHI2A_1, BX664015|IncHI2_1, BX664015	IncHI2 DLST(3):smr0018(3);smr0199(2)	226105	45.7319	Escherichia coli	Escherichia coli (562)	Escherichia (561)	Enterobacteriaceae (543)	Enterobacterales (91347)	Gammaproteobacteria (1236)	Proteobacteria (1224)	Bacteria (2)
	KU254578.1	1	135	87386	87787	1.25e-27	111	63.043	99	99	150	circular	2016-03-19								IncHI2_1, BX664015|IncHI2A_1, BX664015	IncHI2 DLST(2):smr0018(2);smr0199(2)	226580	46.2274	Escherichia coli	Escherichia coli (562)	Escherichia (561)	Enterobacteriaceae (543)	Enterobacterales (91347)	Gammaproteobacteria (1236)	Proteobacteria (1224)	Bacteria (2)
	MG372114.1	1	135	131716	132117	1.25e-27	111	63.043	99	99	151	circular	2018-08-08								IncHI2A_1, BX664015|IncHI2_1, BX664015	IncHI2 DLST(3):smr0018(3);smr0199(2)	227712	46.1249	Salmonella enterica subsp. enterica serovar Typhimurium	Salmonella enterica (28901)	Salmonella (590)	Enterobacteriaceae (543)	Enterobacterales (91347)	Gammaproteobacteria (1236)	Proteobacteria (1224)	Bacteria (2)
	NZ_CP043951.1	1	135	17056	17457	1.25e-27	111	63.043	99	99	152	linear	2019-09-27	China:Nanjing	China,Nanjing	32.061	118.792		chicken	cell culture	IncHI2A_1, BX664015|IncHI2_1, BX664015	IncHI2 DLST(3):smr0018(3);smr0199(2)	228062	46.0138	Escherichia coli	Escherichia coli (562)	Escherichia (561)	Enterobacteriaceae (543)	Enterobacterales (91347)	Gammaproteobacteria (1236)	Proteobacteria (1224)	Bacteria (2)
	NZ_CP023143.1	1	135	188065	187664	1.25e-27	111	63.043	99	99	153	circular	2017-08-31	Egypt	Egypt	26.254	29.2675	Raw milk cheese	missing		IncHI2_1, BX664015|IncHI2A_1, BX664015	IncHI2 DLST(4):smr0018(4);smr0199(2)	228947	46.0888	Escherichia coli	Escherichia coli (562)	Escherichia (561)	Enterobacteriaceae (543)	Enterobacterales (91347)	Gammaproteobacteria (1236)	Proteobacteria (1224)	Bacteria (2)
	MH522419.1	1	135	214593	214192	1.25e-27	111	63.043	99	99	154	circular	2019-07-01								IncQ1_1, M28829.1|IncHI2_1, BX664015|IncHI2A_1, BX664015	IncHI2 DLST(3):smr0018(3);smr0199(2)	229235	46.2107	Salmonella enterica subsp. enterica serovar Typhimurium	Salmonella enterica (28901)	Salmonella (590)	Enterobacteriaceae (543)	Enterobacterales (91347)	Gammaproteobacteria (1236)	Proteobacteria (1224)	Bacteria (2)
	MH128771.1	1	135	21188	21589	1.25e-27	111	63.043	99	99	155	circular	2018-04-25								IncHI2A_1, BX664015|IncHI2_1, BX664015	IncHI2 DLST(-):smr0018(~3);smr0199(~2)	230365	45.8212	Escherichia coli	Escherichia coli (562)	Escherichia (561)	Enterobacteriaceae (543)	Enterobacterales (91347)	Gammaproteobacteria (1236)	Proteobacteria (1224)	Bacteria (2)
	KY689632.1	1	135	41744	42145	1.25e-27	111	63.043	99	99	156	circular	2017-08-01								IncHI2A_1, BX664015|IncHI2_1, BX664015	IncHI2 DLST(4):smr0018(4);smr0199(2)	232345	45.9506	Escherichia coli	Escherichia coli (562)	Escherichia (561)	Enterobacteriaceae (543)	Enterobacterales (91347)	Gammaproteobacteria (1236)	Proteobacteria (1224)	Bacteria (2)
	NZ_CP022165.1	1	135	102061	102462	1.25e-27	111	63.043	99	99	157	circular	2017-07-05	USA: New York		40.71	-74.01	urine	Homo sapiens		IncHI2A_1, BX664015|IncHI2_1, BX664015	IncHI2 DLST(4):smr0018(4);smr0199(2)	233149	45.5391	Escherichia coli	Escherichia coli (562)	Escherichia (561)	Enterobacteriaceae (543)	Enterobacterales (91347)	Gammaproteobacteria (1236)	Proteobacteria (1224)	Bacteria (2)
	KX246266.1	1	135	124721	125122	1.25e-27	111	63.043	99	99	158	circular	2017-02-06								IncHI2_1, BX664015|IncHI2A_1, BX664015	IncHI2 DLST(3):smr0018(3);smr0199(2)	233814	46.064	Escherichia coli	Escherichia coli (562)	Escherichia (561)	Enterobacteriaceae (543)	Enterobacterales (91347)	Gammaproteobacteria (1236)	Proteobacteria (1224)	Bacteria (2)
	LT985297.1	1	135	196647	196246	1.25e-27	111	63.043	99	99	159	circular	2018-03-15								IncHI2_1, BX664015|IncHI2A_1, BX664015	IncHI2 DLST(2):smr0018(2);smr0199(2)	234943	46.1525	Escherichia coli	Escherichia coli (562)	Escherichia (561)	Enterobacteriaceae (543)	Enterobacterales (91347)	Gammaproteobacteria (1236)	Proteobacteria (1224)	Bacteria (2)
	NZ_CP041180.1	1	135	15343	15744	1.25e-27	111	63.043	99	99	160	circular	2019-09-11	China:Shanxi		31.22	121.1	chicken	not collected		IncHI2A_1, BX664015|IncQ1_1, M28829.1|IncN_1, AY046276|IncHI2_1, BX664015	IncHI2 DLST(-):smr0018(3);smr0199(-)|IncN MLST(-):repN(1);traJ(-);korA(-)	236217	48.1595	Salmonella enterica subsp. enterica serovar Indiana	Salmonella enterica (28901)	Salmonella (590)	Enterobacteriaceae (543)	Enterobacterales (91347)	Gammaproteobacteria (1236)	Proteobacteria (1224)	Bacteria (2)
	KY421937.1	1	135	123585	123986	1.25e-27	111	63.043	99	99	161	circular	2017-03-21								IncHI2_1, BX664015|IncHI2A_1, BX664015	IncHI2 DLST(3):smr0018(3);smr0199(2)	236355	46.1755	Escherichia coli	Escherichia coli (562)	Escherichia (561)	Enterobacteriaceae (543)	Enterobacterales (91347)	Gammaproteobacteria (1236)	Proteobacteria (1224)	Bacteria (2)
	NZ_CP041182.1	1	135	143800	143399	1.25e-27	111	63.043	99	99	162	circular	2019-09-11	China:Shanghai		31.22	121.1	chicken	not collected		IncHI2_1, BX664015|IncHI2A_1, BX664015|IncQ1_1, M28829.1|IncN_1, AY046276	IncHI2 DLST(-):smr0018(3);smr0199(-)|IncN MLST(-):repN(1);traJ(-);korA(-)	240209	48.4745	Salmonella enterica subsp. enterica serovar Indiana	Salmonella enterica (28901)	Salmonella (590)	Enterobacteriaceae (543)	Enterobacterales (91347)	Gammaproteobacteria (1236)	Proteobacteria (1224)	Bacteria (2)
	KU743384.1	1	135	127721	128122	1.25e-27	111	63.043	99	99	163	circular	2016-05-08								IncHI2_1, BX664015|IncHI2A_1, BX664015	IncHI2 DLST(4):smr0018(4);smr0199(2)	240367	46.2114	Escherichia coli	Escherichia coli (562)	Escherichia (561)	Enterobacteriaceae (543)	Enterobacterales (91347)	Gammaproteobacteria (1236)	Proteobacteria (1224)	Bacteria (2)
	NZ_CP015833.1	1	135	94868	94467	1.25e-27	111	63.043	99	99	164	circular	2016-05-26	United Kingdom		54.5973	-5.9301	fecal sample	Homo sapiens		IncHI2A_1, BX664015|IncHI2_1, BX664015	IncHI2 DLST(4):smr0018(4);smr0199(2)	240662	46.6467	Escherichia coli O157	Escherichia coli (562)	Escherichia (561)	Enterobacteriaceae (543)	Enterobacterales (91347)	Gammaproteobacteria (1236)	Proteobacteria (1224)	Bacteria (2)
	KY075659.1	1	135	129214	129615	1.25e-27	111	63.043	99	99	165	circular	2017-03-21								IncHI2_1, BX664015|IncHI2A_1, BX664015	IncHI2 DLST(3):smr0018(3);smr0199(2)	241033	46.248	Escherichia coli	Escherichia coli (562)	Escherichia (561)	Enterobacteriaceae (543)	Enterobacterales (91347)	Gammaproteobacteria (1236)	Proteobacteria (1224)	Bacteria (2)
	NZ_CP025402.1	1	135	130012	130413	1.25e-27	111	63.043	99	99	166	circular	2017-12-27	Qatar	Qatar	25.3337	51.2295	Respiratory secretions	Homo sapiens		IncHI2_1, BX664015|IncHI2A_1, BX664015	IncHI2 DLST(4):smr0018(4);smr0199(2)	241162	46.2896	Escherichia coli	Escherichia coli (562)	Escherichia (561)	Enterobacteriaceae (543)	Enterobacterales (91347)	Gammaproteobacteria (1236)	Proteobacteria (1224)	Bacteria (2)
	NZ_CP022735.1	1	135	8610	9011	1.25e-27	111	63.043	99	99	167	circular	2019-02-09	Saudi Arabia:Riyadh		24.748	46.8569	urine	Homo sapiens		IncHI2A_1, BX664015|IncHI2_1, BX664015	IncHI2 DLST(4):smr0018(4);smr0199(2)	241600	46.2417	Escherichia coli	Escherichia coli (562)	Escherichia (561)	Enterobacteriaceae (543)	Enterobacterales (91347)	Gammaproteobacteria (1236)	Proteobacteria (1224)	Bacteria (2)
	KX084394.1	1	135	51853	51452	1.25e-27	111	63.043	99	99	168	circular	2016-07-18								IncHI2_1, BX664015|IncHI2A_1, BX664015	IncHI2 DLST(3):smr0018(3);smr0199(2)	243572	46.1313	Escherichia coli	Escherichia coli (562)	Escherichia (561)	Enterobacteriaceae (543)	Enterobacterales (91347)	Gammaproteobacteria (1236)	Proteobacteria (1224)	Bacteria (2)
	NZ_CP031547.1	1	135	37880	37479	1.25e-27	111	63.043	99	99	169	circular	2018-08-23								IncHI2_1, BX664015|IncHI2A_1, BX664015	IncHI2 DLST(-):smr0018(2);smr0199(-)	243642	45.7154	Escherichia coli	Escherichia coli (562)	Escherichia (561)	Enterobacteriaceae (543)	Enterobacterales (91347)	Gammaproteobacteria (1236)	Proteobacteria (1224)	Bacteria (2)
	KT334335.1	1	135	135753	136154	1.25e-27	111	63.043	99	99	170	circular	2015-10-31								IncHI2_1, BX664015|IncHI2A_1, BX664015	IncHI2 DLST(3):smr0018(3);smr0199(2)	244851	46.2771	Salmonella enterica subsp. enterica serovar Typhimurium	Salmonella enterica (28901)	Salmonella (590)	Enterobacteriaceae (543)	Enterobacterales (91347)	Gammaproteobacteria (1236)	Proteobacteria (1224)	Bacteria (2)
	MH179305.1	1	135	16367	16768	1.25e-27	111	63.043	99	99	171	circular	2019-03-31								IncHI2_1, BX664015|IncHI2A_1, BX664015|IncN_1, AY046276	IncHI2 DLST(-):smr0018(3);smr0199(-)|IncN MLST(-):repN(2?);traJ(-);korA(-)	244936	47.3303	Salmonella enterica subsp. enterica serovar Indiana	Salmonella enterica (28901)	Salmonella (590)	Enterobacteriaceae (543)	Enterobacterales (91347)	Gammaproteobacteria (1236)	Proteobacteria (1224)	Bacteria (2)
	NZ_LT795115.1	1	135	107180	107581	1.25e-27	111	63.043	99	99	172	linear	2017-10-14								IncHI2A_1, BX664015|IncHI2_1, BX664015	IncHI2 DLST(3):smr0018(3);smr0199(2)	246444	46.4422	Salmonella enterica subsp. enterica serovar Typhimurium	Salmonella enterica (28901)	Salmonella (590)	Enterobacteriaceae (543)	Enterobacterales (91347)	Gammaproteobacteria (1236)	Proteobacteria (1224)	Bacteria (2)
	KX129782.1	1	135	96215	95814	1.25e-27	111	63.043	99	99	173	circular	2016-07-15								IncHI2A_1, BX664015|IncHI2_1, BX664015	IncHI2 DLST(4):smr0018(4);smr0199(2)	247885	46.6983	Escherichia coli	Escherichia coli (562)	Escherichia (561)	Enterobacteriaceae (543)	Enterobacterales (91347)	Gammaproteobacteria (1236)	Proteobacteria (1224)	Bacteria (2)
	CP012141.1	1	135	94352	93951	1.25e-27	111	63.043	99	99	174	circular	2016-03-03	China	China	34.4118	86.0327		Homo sapiens	cell culture	IncHI2A_1, BX664015|IncHI2_1, BX664015	IncHI2 DLST(3):smr0018(3);smr0199(2)	248368	46.3816	Shigella flexneri 4c	Shigella flexneri (623)	Shigella (620)	Enterobacteriaceae (543)	Enterobacterales (91347)	Gammaproteobacteria (1236)	Proteobacteria (1224)	Bacteria (2)
	NZ_CP041174.1	1	135	181891	181490	1.25e-27	111	63.043	99	99	175	circular	2019-07-02	China:Shanghai		31.22	121.1	human feces	not collected		IncHI2_1, BX664015|IncHI2A_1, BX664015	IncHI2 DLST(3):smr0018(3);smr0199(2)	248746	46.5121	Salmonella enterica subsp. enterica serovar Enteritidis	Salmonella enterica (28901)	Salmonella (590)	Enterobacteriaceae (543)	Enterobacterales (91347)	Gammaproteobacteria (1236)	Proteobacteria (1224)	Bacteria (2)
	KY019258.1	1	135	140056	140457	1.25e-27	111	63.043	99	99	176	circular	2017-03-27								IncHI2_1, BX664015|IncHI2A_1, BX664015	IncHI2 DLST(3):smr0018(3);smr0199(2)	249152	46.5086	Escherichia coli	Escherichia coli (562)	Escherichia (561)	Enterobacteriaceae (543)	Enterobacterales (91347)	Gammaproteobacteria (1236)	Proteobacteria (1224)	Bacteria (2)
	KY019259.1	1	135	140057	140458	1.25e-27	111	63.043	99	99	177	circular	2017-03-27								IncHI2_1, BX664015|IncHI2A_1, BX664015	IncHI2 DLST(3):smr0018(3);smr0199(2)	249153	46.508	Escherichia coli	Escherichia coli (562)	Escherichia (561)	Enterobacteriaceae (543)	Enterobacterales (91347)	Gammaproteobacteria (1236)	Proteobacteria (1224)	Bacteria (2)
	MK477612.1	1	135	135373	135774	1.25e-27	111	63.043	99	99	178	circular	2019-04-03								IncHI2_1, BX664015|IncHI2A_1, BX664015	IncHI2 DLST(3):smr0018(3);smr0199(2)	250732	46.3906	Salmonella enterica	Salmonella enterica (28901)	Salmonella (590)	Enterobacteriaceae (543)	Enterobacterales (91347)	Gammaproteobacteria (1236)	Proteobacteria (1224)	Bacteria (2)
	MK477616.1	1	135	137030	137431	1.25e-27	111	63.043	99	99	179	circular	2019-04-03								IncHI2_1, BX664015|IncHI2A_1, BX664015	IncHI2 DLST(3):smr0018(3);smr0199(2)	251053	46.5551	Salmonella enterica	Salmonella enterica (28901)	Salmonella (590)	Enterobacteriaceae (543)	Enterobacterales (91347)	Gammaproteobacteria (1236)	Proteobacteria (1224)	Bacteria (2)
	KU341381.1	1	135	138717	139118	1.25e-27	111	63.043	99	99	180	circular	2016-04-22								IncHI2_1, BX664015|IncHI2A_1, BX664015	IncHI2 DLST(3):smr0018(3);smr0199(2)	251493	46.5341	Escherichia coli	Escherichia coli (562)	Escherichia (561)	Enterobacteriaceae (543)	Enterobacterales (91347)	Gammaproteobacteria (1236)	Proteobacteria (1224)	Bacteria (2)
	MG773376.1	1	135	138876	139277	1.25e-27	111	63.043	99	99	181	circular	2018-12-01								IncHI2_1, BX664015|IncHI2A_1, BX664015	IncHI2 DLST(3):smr0018(3);smr0199(2)	251657	46.5403	Escherichia coli	Escherichia coli (562)	Escherichia (561)	Enterobacteriaceae (543)	Enterobacterales (91347)	Gammaproteobacteria (1236)	Proteobacteria (1224)	Bacteria (2)
	MK477614.1	1	135	141523	141924	1.25e-27	111	63.043	99	99	182	circular	2019-04-03								IncHI2_1, BX664015|IncHI2A_1, BX664015	IncHI2 DLST(3):smr0018(3);smr0199(2)	251867	46.488	Salmonella enterica	Salmonella enterica (28901)	Salmonella (590)	Enterobacteriaceae (543)	Enterobacterales (91347)	Gammaproteobacteria (1236)	Proteobacteria (1224)	Bacteria (2)
	MK477605.1	1	135	138829	139230	1.25e-27	111	63.043	99	99	183	circular	2019-04-03								IncHI2_1, BX664015|IncHI2A_1, BX664015	IncHI2 DLST(3):smr0018(3);smr0199(2)	252852	46.5636	Salmonella enterica	Salmonella enterica (28901)	Salmonella (590)	Enterobacteriaceae (543)	Enterobacterales (91347)	Gammaproteobacteria (1236)	Proteobacteria (1224)	Bacteria (2)
	KX421096.1	1	135	143995	144396	1.25e-27	111	63.043	99	99	185	circular	2016-09-24								IncHI2_1, BX664015|IncHI2A_1, BX664015	IncHI2 DLST(3):smr0018(3);smr0199(2)	253092	46.7391	Salmonella enterica subsp. enterica serovar Indiana	Salmonella enterica (28901)	Salmonella (590)	Enterobacteriaceae (543)	Enterobacterales (91347)	Gammaproteobacteria (1236)	Proteobacteria (1224)	Bacteria (2)
	KY990887.1	1	135	140675	141076	1.25e-27	111	63.043	99	99	186	circular	2017-08-09								IncHI2_1, BX664015|IncHI2A_1, BX664015	IncHI2 DLST(3):smr0018(3);smr0199(2)	254048	46.5526	Escherichia coli	Escherichia coli (562)	Escherichia (561)	Enterobacteriaceae (543)	Enterobacterales (91347)	Gammaproteobacteria (1236)	Proteobacteria (1224)	Bacteria (2)
	MK477606.1	1	135	139589	139990	1.25e-27	111	63.043	99	99	187	circular	2019-04-03								IncHI2_1, BX664015|IncHI2A_1, BX664015	IncHI2 DLST(3):smr0018(3);smr0199(2)	254389	46.5889	Salmonella enterica	Salmonella enterica (28901)	Salmonella (590)	Enterobacteriaceae (543)	Enterobacterales (91347)	Gammaproteobacteria (1236)	Proteobacteria (1224)	Bacteria (2)
	NZ_CP040457.1	1	135	6657	7058	1.25e-27	111	63.043	99	99	188	circular	2019-05-29	China:Tianjin	China,Tianjin	39.1236	117.198		Homo sapiens	culture	IncHI2A_1, BX664015|IncHI2_1, BX664015	IncHI2 DLST(3):smr0018(3);smr0199(2)	254752	46.7309	Salmonella enterica subsp. enterica serovar Typhimurium	Salmonella enterica (28901)	Salmonella (590)	Enterobacteriaceae (543)	Enterobacterales (91347)	Gammaproteobacteria (1236)	Proteobacteria (1224)	Bacteria (2)
	NZ_CP033353.2	1	135	220220	220621	1.25e-27	111	63.043	99	99	189	circular	2019-02-07	China: Jiangsu	China,Jiangsu	33	120				IncQ1_1, M28829.1|IncHI2_1, BX664015|IncN_1, AY046276|IncHI2A_1, BX664015	IncHI2 DLST(-):smr0018(3);smr0199(-)|IncN MLST(-):repN(1);traJ(-);korA(-)	255327	47.8872	Salmonella enterica subsp. enterica	Salmonella enterica (28901)	Salmonella (590)	Enterobacteriaceae (543)	Enterobacterales (91347)	Gammaproteobacteria (1236)	Proteobacteria (1224)	Bacteria (2)
	KY689633.1	1	135	245938	245537	1.25e-27	111	63.043	99	99	190	circular	2017-08-01								IncHI2A_1, BX664015|IncHI2_1, BX664015	IncHI2 DLST(4):smr0018(4);smr0199(2)	256260	46.8071	Escherichia coli	Escherichia coli (562)	Escherichia (561)	Enterobacteriaceae (543)	Enterobacterales (91347)	Gammaproteobacteria (1236)	Proteobacteria (1224)	Bacteria (2)
	MH522420.1	1	135	20023	20424	1.25e-27	111	63.043	99	99	191	circular	2019-07-01								IncHI2A_1, BX664015|IncHI2_1, BX664015	IncHI2 DLST(3):smr0018(3);smr0199(2)	264008	46.0263	Salmonella enterica subsp. enterica serovar Typhimurium	Salmonella enterica (28901)	Salmonella (590)	Enterobacteriaceae (543)	Enterobacterales (91347)	Gammaproteobacteria (1236)	Proteobacteria (1224)	Bacteria (2)
	NZ_CP020493.1	1	135	101865	101464	1.25e-27	111	63.043	99	99	192	circular	2017-08-03	Germany	Germany	51.0834	10.4234	chicken skin			IncHI2A_1, BX664015|IncQ1_1, M28829.1|IncHI2_1, BX664015	IncHI2 DLST(4):smr0018(4);smr0199(2)	264914	47.1798	Salmonella enterica subsp. enterica	Salmonella enterica (28901)	Salmonella (590)	Enterobacteriaceae (543)	Enterobacterales (91347)	Gammaproteobacteria (1236)	Proteobacteria (1224)	Bacteria (2)
	KY401053.1	1	135	161458	161859	1.25e-27	111	63.043	99	99	193	circular	2017-03-01								IncHI2_1, BX664015|IncFII(S)_1, CP000858|IncFIB(S)_1, FN432031|IncHI2A_1, BX664015	IncHI2 DLST(3):smr0018(3);smr0199(2)|IncF RST(S1:A-:B22):FIA(-);FIB(22);FIC(-);FII(-);FIIK(-);FIIS(1);FIIY(-)	269755	46.6145	Salmonella enterica subsp. enterica serovar Enteritidis	Salmonella enterica (28901)	Salmonella (590)	Enterobacteriaceae (543)	Enterobacterales (91347)	Gammaproteobacteria (1236)	Proteobacteria (1224)	Bacteria (2)
	MH522426.1	1	135	245695	245294	1.25e-27	111	63.043	99	99	194	circular	2019-07-01								IncHI2_1, BX664015|IncHI2A_1, BX664015|IncI2_1, KP347127	IncHI2 DLST(3):smr0018(3);smr0199(2)	277473	44.7442	Salmonella enterica subsp. enterica serovar Typhimurium	Salmonella enterica (28901)	Salmonella (590)	Enterobacteriaceae (543)	Enterobacterales (91347)	Gammaproteobacteria (1236)	Proteobacteria (1224)	Bacteria (2)
	MH522424.1	1	135	179724	179323	1.25e-27	111	63.043	99	99	195	circular	2019-07-01								IncHI2_1, BX664015|IncHI2A_1, BX664015	IncHI2 DLST(3):smr0018(3);smr0199(2)	278996	46.2792	Salmonella enterica subsp. enterica serovar Typhimurium	Salmonella enterica (28901)	Salmonella (590)	Enterobacteriaceae (543)	Enterobacterales (91347)	Gammaproteobacteria (1236)	Proteobacteria (1224)	Bacteria (2)
	MH924589.1	1	135	251934	251533	1.25e-27	111	63.043	99	99	196	circular	2018-12-19								IncQ1_1, M28829.1|IncHI2_1, BX664015|IncHI2A_1, BX664015	IncHI2 DLST(4):smr0018(4);smr0199(2)	288678	46.9731	Escherichia coli	Escherichia coli (562)	Escherichia (561)	Enterobacteriaceae (543)	Enterobacterales (91347)	Gammaproteobacteria (1236)	Proteobacteria (1224)	Bacteria (2)
	MH522423.1	1	135	20023	20424	1.25e-27	111	63.043	99	99	197	circular	2019-07-01								IncHI2A_1, BX664015|IncHI2_1, BX664015	IncHI2 DLST(3):smr0018(3);smr0199(2)	297846	46.8957	Salmonella enterica subsp. enterica serovar Typhimurium	Salmonella enterica (28901)	Salmonella (590)	Enterobacteriaceae (543)	Enterobacterales (91347)	Gammaproteobacteria (1236)	Proteobacteria (1224)	Bacteria (2)
	MH522421.1	1	135	217868	218269	1.25e-27	111	63.043	99	99	198	circular	2019-07-01								IncHI2A_1, BX664015|IncHI2_1, BX664015	IncHI2 DLST(3):smr0018(3);smr0199(2)	299616	46.9064	Salmonella enterica subsp. enterica serovar Typhimurium	Salmonella enterica (28901)	Salmonella (590)	Enterobacteriaceae (543)	Enterobacterales (91347)	Gammaproteobacteria (1236)	Proteobacteria (1224)	Bacteria (2)
	MG014720.1	1	135	211454	211855	1.25e-27	111	63.043	99	99	199	circular	2019-04-04								IncHI2_1, BX664015|IncFII_1, AY458016|IncHI2A_1, BX664015	IncHI2 DLST(3):smr0018(3);smr0199(2)|IncF RST(F2:A-:B-):FIA(-);FIB(-);FIC(-);FII(2);FIIK(-);FIIS(-);FIIY(-)	322966	47.8218	Escherichia coli	Escherichia coli (562)	Escherichia (561)	Enterobacteriaceae (543)	Enterobacterales (91347)	Gammaproteobacteria (1236)	Proteobacteria (1224)	Bacteria (2)
	KR653209.1	1	135	207215	207616	1.25e-27	111	63.043	99	99	200	circular	2016-05-12								IncHI2A_1, BX664015|IncFII_1, AY458016|IncHI2_1, BX664015	IncHI2 DLST(-):smr0018(2);smr0199(-)|IncF RST(F2:A-:B-):FIA(-);FIB(-);FIC(-);FII(2);FIIK(-);FIIS(-);FIIY(-)	351717	47.6215	Escherichia coli	Escherichia coli (562)	Escherichia (561)	Enterobacteriaceae (543)	Enterobacterales (91347)	Gammaproteobacteria (1236)	Proteobacteria (1224)	Bacteria (2)
	MG014722.1	1	135	281731	282132	1.25e-27	111	63.043	99	99	201	circular	2018-04-04								IncHI2_1, BX664015|IncFII_1, AY458016|IncFIB(AP001918)_1, AP001918|IncHI2A_1, BX664015	IncHI2 DLST(3):smr0018(3);smr0199(2)|IncF RST(F24:A-:B1):FIA(-);FIB(1);FIC(-);FII(24);FIIK(-);FIIS(-);FIIY(-)	392275	47.9386	Escherichia coli	Escherichia coli (562)	Escherichia (561)	Enterobacteriaceae (543)	Enterobacterales (91347)	Gammaproteobacteria (1236)	Proteobacteria (1224)	Bacteria (2)
	NZ_CP031567.1	1	135	10487	10888	1.59e-27	111	63.043	99	99	202	circular	2019-02-09	Missing				Rectal swab	Homo sapiens		IncHI2A_1, BX664015|IncHI2_1, BX664015	IncHI2 DLST(-):smr0018(1);smr0199(-)	159840	45.6819	Enterobacter hormaechei	Enterobacter hormaechei (158836)	Enterobacter (547)	Enterobacteriaceae (543)	Enterobacterales (91347)	Gammaproteobacteria (1236)	Proteobacteria (1224)	Bacteria (2)
	NZ_CP040806.1	1	135	40668	41069	1.59e-27	111	63.043	99	99	203	circular	2019-06-04	China: Zhejiang	China,Zhejiang	29	120	feces	chicken	cell culture	IncQ1_1, M28829.1|IncHI2A_1, BX664015|IncHI2_1, BX664015	IncHI2 DLST(-):smr0018(3);smr0199(-)	204246	47.8555	Escherichia fergusonii	Escherichia fergusonii (564)	Escherichia (561)	Enterobacteriaceae (543)	Enterobacterales (91347)	Gammaproteobacteria (1236)	Proteobacteria (1224)	Bacteria (2)
	NZ_CP018460.1	1	135	225478	225077	1.59e-27	111	63.043	99	99	205	circular	2016-12-19	Germany: Goettingen		51.5392	9.91156	tracheal secretion	Homo sapiens		IncFIB(K)_1_Kpn3, JN233704|IncFII(K)_1, CP000648	IncF RST(K1:A-:B-):FIA(-);FIB(-);FIC(-);FII(-);FIIK(1);FIIS(-);FIIY(-)	232181	50.6282	Klebsiella pneumoniae	Klebsiella pneumoniae (573)	Klebsiella (570)	Enterobacteriaceae (543)	Enterobacterales (91347)	Gammaproteobacteria (1236)	Proteobacteria (1224)	Bacteria (2)
	KM877269.1	1	135	140051	140452	1.59e-27	111	63.043	99	99	206	circular	2015-06-30								IncHI2_1, BX664015|IncHI2A_1, BX664015	IncHI2 DLST(12):smr0018(11);smr0199(2)	249144	46.4996	Salmonella enterica subsp. enterica serovar Typhimurium	Salmonella enterica (28901)	Salmonella (590)	Enterobacteriaceae (543)	Enterobacterales (91347)	Gammaproteobacteria (1236)	Proteobacteria (1224)	Bacteria (2)
	MF344580.1	1	135	110436	110035	1.59e-27	111	63.043	99	99	207	circular	2018-02-21								IncHI2A_1, BX664015|IncHI2_1, BX664015	IncHI2 DLST(1):smr0018(1);smr0199(1)	249241	46.9746	Enterobacter cloacae	Enterobacter cloacae (550)	Enterobacter (547)	Enterobacteriaceae (543)	Enterobacterales (91347)	Gammaproteobacteria (1236)	Proteobacteria (1224)	Bacteria (2)
	AP019384.1	1	135	136572	136171	1.59e-27	111	63.043	99	99	208	circular	2018-12-29	Japan:Nagoya		35.1817	136.907		Homo sapiens		IncHI2A_1, BX664015|IncHI2_1, BX664015	IncHI2 DLST(-):smr0018(1);smr0199(-)	251286	47.625	Enterobacter cloacae subsp. cloacae	Enterobacter cloacae (550)	Enterobacter (547)	Enterobacteriaceae (543)	Enterobacterales (91347)	Gammaproteobacteria (1236)	Proteobacteria (1224)	Bacteria (2)
	NZ_LT991955.1	1	135	116182	115781	1.59e-27	111	63.043	99	99	209	linear	2018-03-22					hospital			IncHI2A_1, BX664015|IncHI2_1, BX664015	IncHI2 DLST(1):smr0018(1);smr0199(1)	254277	45.8213	Enterobacter hormaechei subsp. steigerwaltii	Enterobacter hormaechei (158836)	Enterobacter (547)	Enterobacteriaceae (543)	Enterobacterales (91347)	Gammaproteobacteria (1236)	Proteobacteria (1224)	Bacteria (2)
	NZ_CP008899.1	1	135	173919	174320	1.59e-27	111	63.043	99	99	210	circular	2015-01-21	USA	USA	39.7837	-100.446	tracheal aspirate		missing	IncHI2A_1, BX664015|IncHI2_1, BX664015	IncHI2 DLST(1):smr0018(1);smr0199(1)	255013	46.7094	Enterobacter hormaechei subsp. hoffmannii ECNIH3	Enterobacter hormaechei (158836)	Enterobacter (547)	Enterobacteriaceae (543)	Enterobacterales (91347)	Gammaproteobacteria (1236)	Proteobacteria (1224)	Bacteria (2)
	CP042895.1	1	135	53416	53817	1.59e-27	111	63.043	99	99	211	circular	2019-08-14	Egypt	Egypt	26.254	29.2675	Raw milk cheese	missing		IncHI2A_1, BX664015|IncHI2_1, BX664015	IncHI2 DLST(4):smr0018(4);smr0199(2)	258004	46.8582	Escherichia coli	Escherichia coli (562)	Escherichia (561)	Enterobacteriaceae (543)	Enterobacterales (91347)	Gammaproteobacteria (1236)	Proteobacteria (1224)	Bacteria (2)
	NZ_CP016526.1	1	135	40410	40009	1.59e-27	111	63.043	99	99	212	circular	2016-07-22	Canada: Ontario	Canada,Ontario	50.0007	-86.001	Equine Body Fluid/Excretion	Equus ferus caballus		IncHI2_1, BX664015|IncHI2A_1, BX664015	IncHI2 DLST(-):smr0018(1);smr0199(-)	261310	46.6607	Salmonella enterica subsp. enterica serovar Heidelberg	Salmonella enterica (28901)	Salmonella (590)	Enterobacteriaceae (543)	Enterobacterales (91347)	Gammaproteobacteria (1236)	Proteobacteria (1224)	Bacteria (2)
	NZ_CP025277.1	1	135	114016	113615	1.59e-27	111	63.043	99	99	213	circular	2019-03-12	USA: BIFSCo Region 5	USA	39.7837	-100.446	Swine Final Chilled Carcass			IncHI2A_1, BX664015|IncHI2_1, BX664015	IncHI2 DLST(-):smr0018(1);smr0199(~1)	266480	45.4931	Salmonella enterica subsp. enterica	Salmonella enterica (28901)	Salmonella (590)	Enterobacteriaceae (543)	Enterobacterales (91347)	Gammaproteobacteria (1236)	Proteobacteria (1224)	Bacteria (2)
	NZ_CP043855.1	1	135	233742	233341	1.59e-27	111	63.043	99	99	214	circular	2019-09-20	United Kingdom: London	United Kingdom,London	51.5073	-0.127647	rectal screen	Homo sapiens	pure culture	IncHI2_1, BX664015|IncHI2A_1, BX664015	IncHI2 DLST(-):smr0018(1);smr0199(-)	270269	46.7342	Enterobacter hormaechei	Enterobacter hormaechei (158836)	Enterobacter (547)	Enterobacteriaceae (543)	Enterobacterales (91347)	Gammaproteobacteria (1236)	Proteobacteria (1224)	Bacteria (2)
	MH105051.1	1	135	171180	171581	1.59e-27	111	63.043	99	99	215	circular	2018-05-17								IncHI2A_1, BX664015|IncHI2_1, BX664015	IncHI2 DLST(1):smr0018(1);smr0199(1)	273923	46.1137	Salmonella enterica subsp. enterica serovar Lomita	Salmonella enterica (28901)	Salmonella (590)	Enterobacteriaceae (543)	Enterobacterales (91347)	Gammaproteobacteria (1236)	Proteobacteria (1224)	Bacteria (2)
	NC_005211.1	1	135	111747	111346	1.59e-27	111	63.043	99	99	216	circular	2003-11-10								IncHI2A_1, BX664015|IncHI2_1, BX664015	IncHI2 DLST(1):smr0018(1);smr0199(1)	274762	45.5041	Serratia marcescens	Serratia marcescens (615)	Serratia (613)	Yersiniaceae (1903411)	Enterobacterales (91347)	Gammaproteobacteria (1236)	Proteobacteria (1224)	Bacteria (2)
	AP019387.1	1	135	197686	198087	1.59e-27	111	63.043	99	99	217	circular	2018-12-29	Japan:Nagoya		35.1817	136.907		Homo sapiens		IncHI2A_1, BX664015|IncHI2_1, BX664015	IncHI2 DLST(1):smr0018(1);smr0199(1)	275327	46.0104	Enterobacter asburiae	Enterobacter asburiae (61645)	Enterobacter (547)	Enterobacteriaceae (543)	Enterobacterales (91347)	Gammaproteobacteria (1236)	Proteobacteria (1224)	Bacteria (2)
	NZ_CP041734.1	1	135	121540	121139	1.59e-27	111	63.043	99	99	218	circular	2019-08-04	not applicable				not applicable	not applicable		IncHI2A_1, BX664015|IncHI2_1, BX664015	IncHI2 DLST(1):smr0018(1);smr0199(1)	276520	46.2748	Enterobacter hormaechei subsp. steigerwaltii	Enterobacter hormaechei (158836)	Enterobacter (547)	Enterobacteriaceae (543)	Enterobacterales (91347)	Gammaproteobacteria (1236)	Proteobacteria (1224)	Bacteria (2)
	NZ_CP016764.1	1	135	216274	215873	1.59e-27	111	63.043	99	99	219	circular	2016-08-12	China: Guangzhou		23.11	113.26	Sun Yat-sen Memorial Hospital	Homo sapiens		IncHI2_1, BX664015|IncHI2A_1, BX664015	IncHI2 DLST(-):smr0018(~4);smr0199(1)	277592	45.8356	Citrobacter freundii	Citrobacter freundii (546)	Citrobacter (544)	Enterobacteriaceae (543)	Enterobacterales (91347)	Gammaproteobacteria (1236)	Proteobacteria (1224)	Bacteria (2)
	NZ_CP019559.1	1	135	213898	214299	1.59e-27	111	63.043	99	99	220	circular	2017-06-05	USA	USA	39.7837	-100.446	porcine		fecal	IncHI2A_1, BX664015|IncHI2_1, BX664015	IncHI2 DLST(1):smr0018(1);smr0199(1)	277790	45.3256	Escherichia coli	Escherichia coli (562)	Escherichia (561)	Enterobacteriaceae (543)	Enterobacterales (91347)	Gammaproteobacteria (1236)	Proteobacteria (1224)	Bacteria (2)
	KY270852.1	1	135	131337	131738	1.59e-27	111	63.043	99	99	221	circular	2017-04-08								IncHI2A_1, BX664015|IncR_1, DQ449578|IncHI2_1, BX664015	IncHI2 DLST(1):smr0018(1);smr0199(1)	282423	47.3726	Enterobacter cloacae	Enterobacter cloacae (550)	Enterobacter (547)	Enterobacteriaceae (543)	Enterobacterales (91347)	Gammaproteobacteria (1236)	Proteobacteria (1224)	Bacteria (2)
	NZ_CP008825.1	1	135	113634	113233	1.59e-27	111	63.043	99	99	222	circular	2015-03-04	USA	USA	39.7837	-100.446	sink drain		missing	IncHI2A_1, BX664015|IncHI2_1, BX664015	IncHI2 DLST(1):smr0018(1);smr0199(1)	282439	46.8834	Enterobacter cloacae ECNIH2	Enterobacter cloacae (550)	Enterobacter (547)	Enterobacteriaceae (543)	Enterobacterales (91347)	Gammaproteobacteria (1236)	Proteobacteria (1224)	Bacteria (2)
	NZ_CP044051.1	1	135	197871	198272	1.59e-27	111	63.043	99	99	223	circular	2019-09-27	USA: MI	USA,MI	43.6212	-84.6824	clinical isolate	Homo sapiens		IncHI2A_1, BX664015|IncHI2_1, BX664015	IncHI2 DLST(1):smr0018(1);smr0199(1)	282877	46.2049	Klebsiella variicola	Klebsiella variicola (244366)	Klebsiella (570)	Enterobacteriaceae (543)	Enterobacterales (91347)	Gammaproteobacteria (1236)	Proteobacteria (1224)	Bacteria (2)
	CP013215.1	1	135	239218	239619	1.59e-27	111	63.043	99	99	224	circular	2015-11-24	China:Beijing		39.56	116.2	separated from patient's sputum	Homo sapiens		IncHI2_1, BX664015|IncHI2A_1, BX664015	IncHI2 DLST(1):smr0018(1);smr0199(1)	284628	47.2908	Klebsiella pneumoniae subsp. pneumoniae	Klebsiella pneumoniae (573)	Klebsiella (570)	Enterobacteriaceae (543)	Enterobacterales (91347)	Gammaproteobacteria (1236)	Proteobacteria (1224)	Bacteria (2)
	NZ_CP030080.1	1	135	131164	130763	1.59e-27	111	63.043	99	99	225	circular	2018-07-13	China:Shandong		35.11	114.12	sptum	Homo sapiens		IncHI2A_1, BX664015|IncHI2_1, BX664015	IncHI2 DLST(-):smr0018(~4);smr0199(1)	286652	46.9123	Enterobacter hormaechei	Enterobacter hormaechei (158836)	Enterobacter (547)	Enterobacteriaceae (543)	Enterobacterales (91347)	Gammaproteobacteria (1236)	Proteobacteria (1224)	Bacteria (2)
	MF344581.1	1	135	134393	133992	1.59e-27	111	63.043	99	99	226	circular	2018-02-21								IncHI2A_1, BX664015|IncHI2_1, BX664015	IncHI2 DLST(-):smr0018(~4);smr0199(1)	289837	46.0628	Enterobacter cloacae	Enterobacter cloacae (550)	Enterobacter (547)	Enterobacteriaceae (543)	Enterobacterales (91347)	Gammaproteobacteria (1236)	Proteobacteria (1224)	Bacteria (2)
	CP044256.1	1	135	150126	149725	1.59e-27	111	63.043	99	99	227	circular	2019-09-30	USA:MI	USA,MI	43.6212	-84.6824	Bulk pig ears			IncHI2_1, BX664015|IncHI2A_1, BX664015	IncHI2 DLST(1):smr0018(1);smr0199(1)	290830	46.0252	Salmonella enterica	Salmonella enterica (28901)	Salmonella (590)	Enterobacteriaceae (543)	Enterobacterales (91347)	Gammaproteobacteria (1236)	Proteobacteria (1224)	Bacteria (2)
	NZ_CP031724.1	1	135	119541	119140	1.59e-27	111	63.043	99	99	229	circular	2018-09-02	China: Sichuan: Chengdu	China,Sichuan,Chengdu	30.6766	104.061		Homo sapiens	Pure Culture	IncHI2A_1, BX664015|IncHI2_1, BX664015	IncHI2 DLST(1):smr0018(1);smr0199(1)	296580	47.0652	Enterobacter hormaechei	Enterobacter hormaechei (158836)	Enterobacter (547)	Enterobacteriaceae (543)	Enterobacterales (91347)	Gammaproteobacteria (1236)	Proteobacteria (1224)	Bacteria (2)
	LN830952.1	1	135	114005	113604	1.59e-27	111	63.043	99	99	230	circular	2019-01-10					blood			IncHI2A_1, BX664015|IncHI2_1, BX664015	IncHI2 DLST(1):smr0018(1);smr0199(1)	298984	46.7714	Enterobacter sp. 247	Enterobacter sp. 247 (1632810)	Enterobacter (547)	Enterobacteriaceae (543)	Enterobacterales (91347)	Gammaproteobacteria (1236)	Proteobacteria (1224)	Bacteria (2)
	NZ_CP024813.1	1	135	135587	135186	1.59e-27	111	63.043	99	99	231	circular	2017-11-22	South Korea: Seoul	South Korea,Seoul	37.5667	126.978	wound	Homo sapiens		IncHI2_1, BX664015|IncHI2A_1, BX664015	IncHI2 DLST(1):smr0018(1);smr0199(1)	298989	46.776	Enterobacter sp. CRENT-193	Enterobacter sp. CRENT-193 (2051905)	Enterobacter (547)	Enterobacteriaceae (543)	Enterobacterales (91347)	Gammaproteobacteria (1236)	Proteobacteria (1224)	Bacteria (2)
	NZ_LT991958.1	1	135	140210	139809	1.59e-27	111	63.043	99	99	232	linear	2018-03-22					hospital			IncHI2A_1, BX664015|IncHI2_1, BX664015	IncHI2 DLST(1):smr0018(1);smr0199(1)	299117	47.3975	Enterobacter cloacae complex sp.	Enterobacter cloacae complex sp. (2027919)	Enterobacter (547)	Enterobacteriaceae (543)	Enterobacterales (91347)	Gammaproteobacteria (1236)	Proteobacteria (1224)	Bacteria (2)
	LN794248.1	1	135	240771	240370	1.59e-27	111	63.043	99	99	233	circular	2015-02-02								IncHI2_1, BX664015|IncHI2A_1, BX664015	IncHI2 DLST(1):smr0018(1);smr0199(1)	300375	46.5555	Salmonella enterica subsp. enterica serovar Typhimurium	Salmonella enterica (28901)	Salmonella (590)	Enterobacteriaceae (543)	Enterobacterales (91347)	Gammaproteobacteria (1236)	Proteobacteria (1224)	Bacteria (2)
	MK413720.1	1	135	168303	167902	1.59e-27	111	63.043	99	99	234	circular	2019-09-24								IncHI2A_1, BX664015|IncHI2_1, BX664015	IncHI2 DLST(-):smr0018(~4);smr0199(1)	304702	46.641	Enterobacter cloacae	Enterobacter cloacae (550)	Enterobacter (547)	Enterobacteriaceae (543)	Enterobacterales (91347)	Gammaproteobacteria (1236)	Proteobacteria (1224)	Bacteria (2)
	NC_024983.1	1	135	113992	113591	1.59e-27	111	63.043	99	99	236	circular	2014-08-05								IncHI2A_1, BX664015|IncHI2_1, BX664015	IncHI2 DLST(1):smr0018(1);smr0199(1)	309406	46.8973	Salmonella enterica subsp. enterica serovar Typhimurium	Salmonella enterica (28901)	Salmonella (590)	Enterobacteriaceae (543)	Enterobacterales (91347)	Gammaproteobacteria (1236)	Proteobacteria (1224)	Bacteria (2)
	NZ_CP040696.1	1	135	64418	64017	1.59e-27	111	63.043	99	99	237	circular	2019-06-07	China:Wenzhou	China,Wenzhou	28.0153	120.656		Rabbit	single culture	IncHI2_1, BX664015|IncHI2A_1, BX664015	IncHI2 DLST(1):smr0018(1);smr0199(1)	309536	47.7108	Citrobacter freundii	Citrobacter freundii (546)	Citrobacter (544)	Enterobacteriaceae (543)	Enterobacterales (91347)	Gammaproteobacteria (1236)	Proteobacteria (1224)	Bacteria (2)
	MG878867.1	1	135	196765	197166	1.59e-27	111	63.043	99	99	238	circular	2019-02-28								IncHI2A_1, BX664015|IncHI2_1, BX664015	IncHI2 DLST(1):smr0018(1);smr0199(1)	309608	47.0773	Escherichia coli	Escherichia coli (562)	Escherichia (561)	Enterobacteriaceae (543)	Enterobacterales (91347)	Gammaproteobacteria (1236)	Proteobacteria (1224)	Bacteria (2)
	NZ_CP026661.1	1	135	122563	122162	1.59e-27	111	63.043	99	99	239	circular	2018-03-19	Germany	Germany	51.0834	10.4234	minced meat			IncHI2A_1, BX664015|IncHI2_1, BX664015	IncHI2 DLST(1):smr0018(1);smr0199(1)	310921	47.7105	Salmonella enterica subsp. enterica	Salmonella enterica (28901)	Salmonella (590)	Enterobacteriaceae (543)	Enterobacterales (91347)	Gammaproteobacteria (1236)	Proteobacteria (1224)	Bacteria (2)
	KP975077.1	1	135	85047	85448	1.59e-27	111	63.043	99	99	240	circular	2015-06-05								IncHI2A_1, BX664015|IncHI2_1, BX664015	IncHI2 DLST(1):smr0018(1);smr0199(1)	311662	47.3766	Enterobacter cloacae	Enterobacter cloacae (550)	Enterobacter (547)	Enterobacteriaceae (543)	Enterobacterales (91347)	Gammaproteobacteria (1236)	Proteobacteria (1224)	Bacteria (2)
	KY978628.1	1	135	110722	110321	1.59e-27	111	63.043	99	99	241	circular	2017-08-09								IncHI2A_1, BX664015|IncHI2_1, BX664015	IncHI2 DLST(1):smr0018(1);smr0199(1)	312880	47.6867	Cronobacter sakazakii	Cronobacter sakazakii (28141)	Cronobacter (413496)	Enterobacteriaceae (543)	Enterobacterales (91347)	Gammaproteobacteria (1236)	Proteobacteria (1224)	Bacteria (2)
	KY863418.1	1	135	110147	109746	1.59e-27	111	63.043	99	99	242	circular	2017-06-14								IncHI2A_1, BX664015|IncHI2_1, BX664015	IncHI2 DLST(1):smr0018(1);smr0199(1)	314137	47.7989	Enterobacter asburiae	Enterobacter asburiae (61645)	Enterobacter (547)	Enterobacteriaceae (543)	Enterobacterales (91347)	Gammaproteobacteria (1236)	Proteobacteria (1224)	Bacteria (2)
	MH829594.1	1	135	248807	249208	1.59e-27	111	63.043	99	99	243	circular	2018-10-24								IncHI2A_1, BX664015|IncHI2_1, BX664015	IncHI2 DLST(1):smr0018(1);smr0199(1)	314351	47.816	Enterobacter cloacae	Enterobacter cloacae (550)	Enterobacter (547)	Enterobacteriaceae (543)	Enterobacterales (91347)	Gammaproteobacteria (1236)	Proteobacteria (1224)	Bacteria (2)
	NZ_CP029717.1	1	135	201148	200747	1.59e-27	111	63.043	99	99	244	circular	2018-06-16	missing				missing	missing		IncHI2_1, BX664015|IncHI2A_1, BX664015	IncHI2 DLST(1):smr0018(1);smr0199(1)	315949	47.9853	Enterobacter cloacae	Enterobacter cloacae (550)	Enterobacter (547)	Enterobacteriaceae (543)	Enterobacterales (91347)	Gammaproteobacteria (1236)	Proteobacteria (1224)	Bacteria (2)
	NC_012555.1	1	135	109370	108969	1.59e-27	111	63.043	99	99	245	circular	2009-04-14								IncHI2A_1, BX664015|IncHI2_1, BX664015	IncHI2 DLST(1):smr0018(1);smr0199(1)	318782	47.8283	Enterobacter cloacae	Enterobacter cloacae (550)	Enterobacter (547)	Enterobacteriaceae (543)	Enterobacterales (91347)	Gammaproteobacteria (1236)	Proteobacteria (1224)	Bacteria (2)
	AP019388.1	1	135	78703	78302	1.59e-27	111	63.043	99	99	246	circular	2018-12-29	Japan:Nagoya		35.1817	136.907		Homo sapiens		IncHI2A_1, BX664015|IncHI2_1, BX664015	IncHI2 DLST(1):smr0018(1);smr0199(1)	319046	46.5472	Enterobacter asburiae	Enterobacter asburiae (61645)	Enterobacter (547)	Enterobacteriaceae (543)	Enterobacterales (91347)	Gammaproteobacteria (1236)	Proteobacteria (1224)	Bacteria (2)
	LT994835.1	1	135	304675	305076	1.59e-27	111	63.043	99	99	247	circular	2018-06-30					urine			IncHI2A_1, BX664015|IncHI2_1, BX664015	IncHI2 DLST(-):smr0018(~1);smr0199(1)	319209	47.3073	Klebsiella pneumoniae	Klebsiella pneumoniae (573)	Klebsiella (570)	Enterobacteriaceae (543)	Enterobacterales (91347)	Gammaproteobacteria (1236)	Proteobacteria (1224)	Bacteria (2)
	NZ_CP029037.1	1	135	141285	141686	1.59e-27	111	63.043	99	99	248	circular	2018-05-02	USA:CA	USA,CA	36.7015	-118.756	Shelled Pistachios			IncHI2A_1, BX664015|IncHI2_1, BX664015	IncHI2 DLST(1):smr0018(1);smr0199(1)	319930	47.1525	Salmonella enterica subsp. enterica serovar Senftenberg str. 361154004	Salmonella enterica (28901)	Salmonella (590)	Enterobacteriaceae (543)	Enterobacterales (91347)	Gammaproteobacteria (1236)	Proteobacteria (1224)	Bacteria (2)
	AP019382.1	1	135	78701	78300	1.59e-27	111	63.043	99	99	249	circular	2018-12-29	Japan:Nagoya		35.1817	136.907		Homo sapiens		IncHI2A_1, BX664015|IncHI2_1, BX664015	IncHI2 DLST(1):smr0018(1);smr0199(1)	323818	46.5718	Enterobacter cloacae	Enterobacter cloacae (550)	Enterobacter (547)	Enterobacteriaceae (543)	Enterobacterales (91347)	Gammaproteobacteria (1236)	Proteobacteria (1224)	Bacteria (2)
	AP019386.1	1	135	78703	78302	1.59e-27	111	63.043	99	99	250	circular	2018-12-29	Japan:Nagoya		35.1817	136.907		Homo sapiens		IncHI2A_1, BX664015|IncHI2_1, BX664015	IncHI2 DLST(1):smr0018(1);smr0199(1)	324148	46.637	Enterobacter cloacae	Enterobacter cloacae (550)	Enterobacter (547)	Enterobacteriaceae (543)	Enterobacterales (91347)	Gammaproteobacteria (1236)	Proteobacteria (1224)	Bacteria (2)
	NZ_CP039271.1	1	135	109930	109529	1.59e-27	111	63.043	99	99	251	circular	2019-04-19	Mexico	Mexico	19.4326	-99.1333	fish meal			IncHI2A_1, BX664015|IncHI2_1, BX664015	IncHI2 DLST(1):smr0018(1);smr0199(1)	324175	46.3743	Salmonella enterica subsp. enterica serovar Senftenberg str. CFSAN004025	Salmonella enterica (28901)	Salmonella (590)	Enterobacteriaceae (543)	Enterobacterales (91347)	Gammaproteobacteria (1236)	Proteobacteria (1224)	Bacteria (2)
	NC_012556.1	1	135	109370	108969	1.59e-27	111	63.043	99	99	252	circular	2009-04-14								IncHI2A_1, BX664015|IncHI2_1, BX664015	IncHI2 DLST(1):smr0018(1);smr0199(1)	324503	47.8926	Enterobacter cloacae	Enterobacter cloacae (550)	Enterobacter (547)	Enterobacteriaceae (543)	Enterobacterales (91347)	Gammaproteobacteria (1236)	Proteobacteria (1224)	Bacteria (2)
	AP019383.1	1	135	78703	78302	1.59e-27	111	63.043	99	99	253	circular	2018-12-29	Japan:Nagoya		35.1817	136.907		Homo sapiens		IncHI2A_1, BX664015|IncHI2_1, BX664015	IncHI2 DLST(1):smr0018(1);smr0199(1)	326600	46.5968	Enterobacter asburiae	Enterobacter asburiae (61645)	Enterobacter (547)	Enterobacteriaceae (543)	Enterobacterales (91347)	Gammaproteobacteria (1236)	Proteobacteria (1224)	Bacteria (2)
	NZ_CP027144.1	1	135	47652	47251	1.59e-27	111	63.043	99	99	254	circular	2018-03-12	missing				missing	missing		IncHI2A_1, BX664015|IncHI2_1, BX664015	IncHI2 DLST(1):smr0018(1);smr0199(1)	328871	49.1542	Enterobacter hormaechei subsp. hoffmannii	Enterobacter hormaechei (158836)	Enterobacter (547)	Enterobacteriaceae (543)	Enterobacterales (91347)	Gammaproteobacteria (1236)	Proteobacteria (1224)	Bacteria (2)
	NZ_CP022696.1	1	135	230941	231342	1.59e-27	111	63.043	99	99	255	circular	2017-08-16	Australia: Victoria		-37.81	144.96	Rectal swab	Homo sapiens		IncHI2A_1, BX664015|IncHI2_1, BX664015	IncHI2 DLST(1):smr0018(1);smr0199(1)	328945	47.8308	Citrobacter farmeri	Citrobacter farmeri (67824)	Citrobacter (544)	Enterobacteriaceae (543)	Enterobacterales (91347)	Gammaproteobacteria (1236)	Proteobacteria (1224)	Bacteria (2)
	MH399264.1	1	135	163134	162733	1.59e-27	111	63.043	99	99	256	circular	2018-08-22								IncHI2_1, BX664015|IncHI2A_1, BX664015	IncHI2 DLST(1):smr0018(1);smr0199(1)	329420	48.2424	Enterobacter cloacae	Enterobacter cloacae (550)	Enterobacter (547)	Enterobacteriaceae (543)	Enterobacterales (91347)	Gammaproteobacteria (1236)	Proteobacteria (1224)	Bacteria (2)
	NZ_CP022533.1	1	135	11020	10619	1.59e-27	111	63.043	99	99	257	circular	2017-08-03	Australia	Australia	-24.7761	134.755	endotracheal tube	Homo sapiens		IncHI2_1, BX664015|IncHI2A_1, BX664015	IncHI2 DLST(1):smr0018(1);smr0199(1)	330060	47.3111	Enterobacter hormaechei	Enterobacter hormaechei (158836)	Enterobacter (547)	Enterobacteriaceae (543)	Enterobacterales (91347)	Gammaproteobacteria (1236)	Proteobacteria (1224)	Bacteria (2)
	CP044215.1	1	135	142854	142453	1.59e-27	111	63.043	99	99	258	circular	2019-09-29	United Kingdom:London	United Kingdom,London	51.5073	-0.127647	rectal swab	Homo sapiens	pure culture	IncHI2_1, BX664015|IncHI2A_1, BX664015	IncHI2 DLST(1):smr0018(1);smr0199(1)	333880	47.4063	Klebsiella aerogenes	Klebsiella aerogenes (548)	Klebsiella (570)	Enterobacteriaceae (543)	Enterobacterales (91347)	Gammaproteobacteria (1236)	Proteobacteria (1224)	Bacteria (2)
	NZ_CP032842.1	1	135	109370	108969	1.59e-27	111	63.043	99	99	259	circular	2018-10-18	Australia: Sydney		-33.8688	151.209	Burns unit surveillance			IncHI2A_1, BX664015|IncHI2_1, BX664015	IncHI2 DLST(1):smr0018(1);smr0199(1)	339920	47.8386	Enterobacter hormaechei	Enterobacter hormaechei (158836)	Enterobacter (547)	Enterobacteriaceae (543)	Enterobacterales (91347)	Gammaproteobacteria (1236)	Proteobacteria (1224)	Bacteria (2)
	KX810825.1	1	135	217214	217615	1.59e-27	111	63.043	99	99	260	circular	2016-11-03								IncHI2_1, BX664015|IncHI2A_1, BX664015	IncHI2 DLST(1):smr0018(1);smr0199(1)	339962	47.43	Salmonella enterica subsp. enterica serovar Typhimurium	Salmonella enterica (28901)	Salmonella (590)	Enterobacteriaceae (543)	Enterobacterales (91347)	Gammaproteobacteria (1236)	Proteobacteria (1224)	Bacteria (2)
	CP019195.1	1	135	322129	322530	1.59e-27	111	63.043	99	99	261	circular	2017-01-17	missing				missing			IncHI2A_1, BX664015|IncHI2_1, BX664015	IncHI2 DLST(-):smr0018(10);smr0199(-)	341263	48.0629	Salmonella enterica subsp. enterica serovar Senftenberg str. ATCC 43845	Salmonella enterica (28901)	Salmonella (590)	Enterobacteriaceae (543)	Enterobacterales (91347)	Gammaproteobacteria (1236)	Proteobacteria (1224)	Bacteria (2)
	NZ_CP016838.1	1	135	164525	164124	1.59e-27	111	63.043	99	99	262	circular	2017-02-03	USA: Massachusetts Department of Public Health		42.352	-71.0628		missing		IncHI2A_1, BX664015|IncHI2_1, BX664015	IncHI2 DLST(4):smr0018(4);smr0199(2)	341373	48.0489	Salmonella enterica subsp. enterica serovar Senftenberg	Salmonella enterica (28901)	Salmonella (590)	Enterobacteriaceae (543)	Enterobacterales (91347)	Gammaproteobacteria (1236)	Proteobacteria (1224)	Bacteria (2)
	MF344583.1	1	135	158836	159237	1.59e-27	111	63.043	99	99	263	circular	2018-02-21								IncHI2A_1, BX664015|IncR_1, DQ449578|IncHI2_1, BX664015	IncHI2 DLST(-):smr0018(~1);smr0199(1)	349834	48.3767	Enterobacter cloacae	Enterobacter cloacae (550)	Enterobacter (547)	Enterobacteriaceae (543)	Enterobacterales (91347)	Gammaproteobacteria (1236)	Proteobacteria (1224)	Bacteria (2)
	NZ_CP024910.1	1	135	138203	137802	1.59e-27	111	63.043	99	99	264	circular	2018-09-22	USA: Ohio: Columbus		40.0142	-83.0309	Bite Wound	Canis lupus familiaris		IncHI2A_1, BX664015|IncHI2_1, BX664015	IncHI2 DLST(1):smr0018(1);smr0199(1)	351806	47.1265	Enterobacter hormaechei subsp. xiangfangensis	Enterobacter hormaechei (158836)	Enterobacter (547)	Enterobacteriaceae (543)	Enterobacterales (91347)	Gammaproteobacteria (1236)	Proteobacteria (1224)	Bacteria (2)
	NZ_CP021463.1	1	135	296875	296474	1.59e-27	111	63.043	99	99	265	circular	2018-06-08	Kenya		0.0558151	34.5423	blood	Homo sapiens		IncHI2_1, BX664015|IncHI2A_1, BX664015	IncHI2 DLST(1):smr0018(1);smr0199(1)	352906	46.9403	Salmonella enterica subsp. enterica serovar Typhimurium	Salmonella enterica (28901)	Salmonella (590)	Enterobacteriaceae (543)	Enterobacterales (91347)	Gammaproteobacteria (1236)	Proteobacteria (1224)	Bacteria (2)
	MF344582.1	1	135	180520	180119	1.59e-27	111	63.043	99	99	266	circular	2018-02-21								IncHI2A_1, BX664015|IncHI2_1, BX664015	IncHI2 DLST(-):smr0018(~4);smr0199(1)	354045	46.341	Citrobacter freundii	Citrobacter freundii (546)	Citrobacter (544)	Enterobacteriaceae (543)	Enterobacterales (91347)	Gammaproteobacteria (1236)	Proteobacteria (1224)	Bacteria (2)
	NZ_CP029248.1	1	135	139428	139027	1.59e-27	111	63.043	99	99	267	circular	2018-08-16	USA: Ohio, Columbus		40.0142	-83.0309	missing	canine		IncHI2A_1, BX664015|IncHI2_1, BX664015	IncHI2 DLST(1):smr0018(1);smr0199(1)	354256	47.1704	Enterobacter hormaechei subsp. xiangfangensis	Enterobacter hormaechei (158836)	Enterobacter (547)	Enterobacteriaceae (543)	Enterobacterales (91347)	Gammaproteobacteria (1236)	Proteobacteria (1224)	Bacteria (2)
	AP018352.1	1	135	231728	232129	1.59e-27	111	63.043	99	99	268	circular	2017-08-26	missing					Homo sapiens		IncHI2_1, BX664015|IncHI2A_1, BX664015	IncHI2 DLST(1):smr0018(1);smr0199(1)	368940	47.3109	Enterobacter hormaechei	Enterobacter hormaechei (158836)	Enterobacter (547)	Enterobacteriaceae (543)	Enterobacterales (91347)	Gammaproteobacteria (1236)	Proteobacteria (1224)	Bacteria (2)
	NZ_CP020529.1	1	135	23508	23909	1.59e-27	111	63.043	99	99	269	circular	2019-08-25	USA:Boston	USA,Boston	42.3603	-71.0583	blood	Homo sapiens		IncHI2A_1, BX664015|IncHI2_1, BX664015	IncHI2 DLST(1):smr0018(1);smr0199(1)	400064	47.6196	Enterobacter cloacae	Enterobacter cloacae (550)	Enterobacter (547)	Enterobacteriaceae (543)	Enterobacterales (91347)	Gammaproteobacteria (1236)	Proteobacteria (1224)	Bacteria (2)
	NZ_CP028197.1	1	135	15063	15464	1.59e-27	111	63.043	99	99	270	circular	2018-04-05	Czech Republic	Czech Republic	49.8167	15.475	missing			IncHI2A_1, BX664015|IncHI2_1, BX664015|IncA/C2_1, JN157804	IncHI2 DLST(1):smr0018(1);smr0199(1)|IncA/C PMLST(3):repA(2);parA(2);parB(2);A053(1)	444417	49.1626	Salmonella enterica subsp. enterica serovar Concord	Salmonella enterica (28901)	Salmonella (590)	Enterobacteriaceae (543)	Enterobacterales (91347)	Gammaproteobacteria (1236)	Proteobacteria (1224)	Bacteria (2)
	NZ_CP043927.1	1	135	200198	199797	1.59e-27	111	63.043	99	99	271	circular	2019-09-24	Argentina		-34.5946	-58.4114	rectal swab	Homo sapiens		IncHI2A_1, BX664015|IncHI2_1, BX664015	IncHI2 DLST(1):smr0018(1);smr0199(1)	477340	48.68	Klebsiella quasipneumoniae subsp. quasipneumoniae	Klebsiella quasipneumoniae (1463165)	Klebsiella (570)	Enterobacteriaceae (543)	Enterobacterales (91347)	Gammaproteobacteria (1236)	Proteobacteria (1224)	Bacteria (2)
	NC_014840.1	1	135	105634	106032	8.12e-31	120	63.704	99	99	81	circular	2011-01-06										321080	51.9553	Pantoea sp. At-9b	Pantoea sp. At-9b (592316)	Pantoea (53335)	Erwiniaceae (1903409)	Enterobacterales (91347)	Gammaproteobacteria (1236)	Proteobacteria (1224)	Bacteria (2)
	NZ_CP016892.1	1	135	25639	26037	5.22e-30	118	63.704	99	99	82	circular	2016-08-26	China: Anhui Province	China,Anhui Province	32	117	lettuce		single cell			173592	52.4362	Pantoea agglomerans	Pantoea agglomerans (549)	Pantoea (53335)	Erwiniaceae (1903409)	Enterobacterales (91347)	Gammaproteobacteria (1236)	Proteobacteria (1224)	Bacteria (2)
	NZ_CP034150.1	1	135	125542	125144	5.22e-30	118	63.704	99	99	83	circular	2018-12-05	Poland	Poland	52.0977	19.0258	Poland, Warsaw area		whole organism			179590	52.9723	Pantoea agglomerans	Pantoea agglomerans (549)	Pantoea (53335)	Erwiniaceae (1903409)	Enterobacterales (91347)	Gammaproteobacteria (1236)	Proteobacteria (1224)	Bacteria (2)
	NZ_CP031651.1	1	135	41498	41100	5.22e-30	118	63.704	99	99	84	circular	2018-11-05	USA: Alaska: Fairbanks		64.8756	-147.669	soil core					182169	52.3009	Pantoea agglomerans	Pantoea agglomerans (549)	Pantoea (53335)	Erwiniaceae (1903409)	Enterobacterales (91347)	Gammaproteobacteria (1236)	Proteobacteria (1224)	Bacteria (2)
	NZ_CP034471.1	1	135	52607	52209	5.22e-30	118	63.704	99	99	85	circular	2019-02-07	USA:NY	USA,NY	43.1562	-75.845	Leaf from Rome apple cultivar					211326	51.9136	Pantoea agglomerans	Pantoea agglomerans (549)	Pantoea (53335)	Erwiniaceae (1903409)	Enterobacterales (91347)	Gammaproteobacteria (1236)	Proteobacteria (1224)	Bacteria (2)
	NZ_CP034476.1	1	135	143231	143629	5.22e-30	118	63.704	99	99	86	circular	2019-02-01	USA:NY	USA,NY	43.1562	-75.845	Leaf from Rome apple cultivar					211326	51.9136	Pantoea agglomerans	Pantoea agglomerans (549)	Pantoea (53335)	Erwiniaceae (1903409)	Enterobacterales (91347)	Gammaproteobacteria (1236)	Proteobacteria (1224)	Bacteria (2)
	NZ_CP031580.1	1	135	60127	59732	3.04e-29	116	63.704	99	99	87	linear	2019-02-08	Missing				Rectal swab	Homo sapiens				86800	46.5933	Klebsiella pneumoniae	Klebsiella pneumoniae (573)	Klebsiella (570)	Enterobacteriaceae (543)	Enterobacterales (91347)	Gammaproteobacteria (1236)	Proteobacteria (1224)	Bacteria (2)
	MK413719.1	1	135	136914	136519	3.05e-29	116	63.704	99	99	88	circular	2019-09-24								IncHI1B_1_pNDM-MAR, JN420336|IncFIB(Mar)_1_pNDM-Mar, JN420336	IncHI1 MLST(-):HCM1_043(-);HCM1_064(-);HCM1_099(-);HCM1_116(-);HCM1_178ac(-);HCM1_259(-);(-)|IncF RST(F-:A-:B-):FIA(-);FIB(-);FIC(-);FII(-);FIIK(-);FIIS(-);FIIY(-)	194664	46.7899	Klebsiella pneumoniae	Klebsiella pneumoniae (573)	Klebsiella (570)	Enterobacteriaceae (543)	Enterobacterales (91347)	Gammaproteobacteria (1236)	Proteobacteria (1224)	Bacteria (2)
	NZ_CP032915.1	1	135	117826	117431	3.05e-29	116	63.704	99	99	89	circular	2019-02-15	China:Wenzhou	China,Wenzhou	28.0153	120.656			single culture	IncHI1B_1_pNDM-MAR, JN420336|IncFIB(K)_1_Kpn3, JN233704	IncHI1 MLST(-):HCM1_043(-);HCM1_064(-);HCM1_099(-);HCM1_116(-);HCM1_178ac(-);HCM1_259(-);(-)|IncF RST(F-:A-:B-):FIA(-);FIB(-);FIC(-);FII(-);FIIK(-);FIIS(-);FIIY(-)	208740	52.6291	Enterobacter roggenkampii	Enterobacter roggenkampii (1812935)	Enterobacter (547)	Enterobacteriaceae (543)	Enterobacterales (91347)	Gammaproteobacteria (1236)	Proteobacteria (1224)	Bacteria (2)
	KX029332.1	1	135	123216	122821	3.05e-29	116	63.704	99	99	90	circular	2016-11-27								IncHI1B_1_pNDM-MAR, JN420336	IncHI1 MLST(-):HCM1_043(-);HCM1_064(-);HCM1_099(-);HCM1_116(-);HCM1_178ac(-);HCM1_259(-);(-)	209419	47.2526	Klebsiella pneumoniae	Klebsiella pneumoniae (573)	Klebsiella (570)	Enterobacteriaceae (543)	Enterobacterales (91347)	Gammaproteobacteria (1236)	Proteobacteria (1224)	Bacteria (2)
	MG288682.1	1	135	116866	117261	3.05e-29	116	63.704	99	99	91	circular	2018-04-16								IncFIB(Mar)_1_pNDM-Mar, JN420336	IncF RST(F-:A-:B-):FIA(-);FIB(-);FIC(-);FII(-);FIIK(-);FIIS(-);FIIY(-)	239779	45.3276	Klebsiella aerogenes	Klebsiella aerogenes (548)	Klebsiella (570)	Enterobacteriaceae (543)	Enterobacterales (91347)	Gammaproteobacteria (1236)	Proteobacteria (1224)	Bacteria (2)
	CP014776.1	1	135	125095	124700	3.05e-29	116	63.704	99	99	92	circular	2016-03-22	Malaysia	Malaysia	4.08921	100.563	Fish ball		missing	IncFIB(Mar)_1_pNDM-Mar, JN420336	IncF RST(F-:A-:B-):FIA(-);FIB(-);FIC(-);FII(-);FIIK(-);FIIS(-);FIIY(-)	242312	45.0023	Pluralibacter gergoviae	Pluralibacter gergoviae (61647)	Pluralibacter (1330546)	Enterobacteriaceae (543)	Enterobacterales (91347)	Gammaproteobacteria (1236)	Proteobacteria (1224)	Bacteria (2)
	NZ_CP026172.1	1	135	81140	81535	3.05e-29	116	63.704	99	99	93	circular	2018-01-31	USA		38.9847	-77.0947				IncHI1B_1_pNDM-MAR, JN420336|IncFIB(Mar)_1_pNDM-Mar, JN420336	IncHI1 MLST(-):HCM1_043(-);HCM1_064(-);HCM1_099(-);HCM1_116(-);HCM1_178ac(-);HCM1_259(-);(-)|IncF RST(F-:A-:B-):FIA(-);FIB(-);FIC(-);FII(-);FIIK(-);FIIS(-);FIIY(-)	243967	46.2936	Klebsiella pneumoniae	Klebsiella pneumoniae (573)	Klebsiella (570)	Enterobacteriaceae (543)	Enterobacterales (91347)	Gammaproteobacteria (1236)	Proteobacteria (1224)	Bacteria (2)
	NZ_CP043933.1	1	135	108256	107861	3.05e-29	116	63.704	99	99	94	circular	2019-09-24	China	China	34.4118	86.0327		chicken	single cell	IncFIB(Mar)_1_pNDM-Mar, JN420336|IncHI1B_1_pNDM-MAR, JN420336	IncF RST(F-:A-:B-):FIA(-);FIB(-);FIC(-);FII(-);FIIK(-);FIIS(-);FIIY(-)|IncHI1 MLST(-):HCM1_043(-);HCM1_064(-);HCM1_099(-);HCM1_116(-);HCM1_178ac(-);HCM1_259(-);(-)	247938	45.9022	Klebsiella pneumoniae	Klebsiella pneumoniae (573)	Klebsiella (570)	Enterobacteriaceae (543)	Enterobacterales (91347)	Gammaproteobacteria (1236)	Proteobacteria (1224)	Bacteria (2)
	NZ_CP026398.1	1	135	174449	174844	3.05e-29	116	63.704	99	99	95	circular	2018-02-24	USA		38.9847	-77.0947				IncFIB(Mar)_1_pNDM-Mar, JN420336|IncHI1B_1_pNDM-MAR, JN420336	IncF RST(F-:A-:B-):FIA(-);FIB(-);FIC(-);FII(-);FIIK(-);FIIS(-);FIIY(-)|IncHI1 MLST(-):HCM1_043(-);HCM1_064(-);HCM1_099(-);HCM1_116(-);HCM1_178ac(-);HCM1_259(-);(-)	249238	46.5206	Klebsiella pneumoniae	Klebsiella pneumoniae (573)	Klebsiella (570)	Enterobacteriaceae (543)	Enterobacterales (91347)	Gammaproteobacteria (1236)	Proteobacteria (1224)	Bacteria (2)
	NZ_CP041093.1	1	135	94613	94218	3.05e-29	116	63.704	99	99	96	circular	2019-06-19	Thailand: Nakhon Pathom		13.8199	100.062		Swine		IncFIB(Mar)_1_pNDM-Mar, JN420336|IncHI1B_1_pNDM-MAR, JN420336	IncF RST(F-:A-:B-):FIA(-);FIB(-);FIC(-);FII(-);FIIK(-);FIIS(-);FIIY(-)|IncHI1 MLST(-):HCM1_043(-);HCM1_064(-);HCM1_099(-);HCM1_116(-);HCM1_178ac(-);HCM1_259(-);(-)	250990	45.7273	Klebsiella pneumoniae subsp. pneumoniae	Klebsiella pneumoniae (573)	Klebsiella (570)	Enterobacteriaceae (543)	Enterobacterales (91347)	Gammaproteobacteria (1236)	Proteobacteria (1224)	Bacteria (2)
	NC_016980.1	1	135	191609	192004	3.05e-29	116	63.704	99	99	97	circular	2012-03-14								IncFIB(Mar)_1_pNDM-Mar, JN420336|IncHI1B_1_pNDM-MAR, JN420336	IncF RST(F-:A-:B-):FIA(-);FIB(-);FIC(-);FII(-);FIIK(-);FIIS(-);FIIY(-)|IncHI1 MLST(-):HCM1_043(-);HCM1_064(-);HCM1_099(-);HCM1_116(-);HCM1_178ac(-);HCM1_259(-);(-)	267242	46.6996	Klebsiella pneumoniae	Klebsiella pneumoniae (573)	Klebsiella (570)	Enterobacteriaceae (543)	Enterobacterales (91347)	Gammaproteobacteria (1236)	Proteobacteria (1224)	Bacteria (2)
	MK262712.1	1	135	97623	97228	3.05e-29	116	63.704	99	99	98	circular	2019-02-05								IncFIB(Mar)_1_pNDM-Mar, JN420336|IncHI1B_1_pNDM-MAR, JN420336	IncF RST(F-:A-:B-):FIA(-);FIB(-);FIC(-);FII(-);FIIK(-);FIIS(-);FIIY(-)|IncHI1 MLST(-):HCM1_043(-);HCM1_064(-);HCM1_099(-);HCM1_116(-);HCM1_178ac(-);HCM1_259(-);(-)	278636	46.8805	Klebsiella pneumoniae	Klebsiella pneumoniae (573)	Klebsiella (570)	Enterobacteriaceae (543)	Enterobacterales (91347)	Gammaproteobacteria (1236)	Proteobacteria (1224)	Bacteria (2)
	NZ_CP041935.1	1	135	83381	82986	3.05e-29	116	63.704	99	99	99	circular	2019-07-24	China:Beijing		39.92	116.46	blood	Homo sapiens		IncFIB(Mar)_1_pNDM-Mar, JN420336|IncHI1B_1_pNDM-MAR, JN420336	IncF RST(F-:A-:B-):FIA(-);FIB(-);FIC(-);FII(-);FIIK(-);FIIS(-);FIIY(-)|IncHI1 MLST(-):HCM1_043(-);HCM1_064(-);HCM1_099(-);HCM1_116(-);HCM1_178ac(-);HCM1_259(-);(-)	287790	47.3498	Klebsiella pneumoniae	Klebsiella pneumoniae (573)	Klebsiella (570)	Enterobacteriaceae (543)	Enterobacterales (91347)	Gammaproteobacteria (1236)	Proteobacteria (1224)	Bacteria (2)
	NZ_CP018961.1	1	135	212676	213071	3.05e-29	116	63.704	99	99	100	circular	2017-03-06	Ecuador: Quito		-0.18	-78.47		Homo sapiens		IncFIB(Mar)_1_pNDM-Mar, JN420336|IncHI1B_1_pNDM-MAR, JN420336	IncF RST(F-:A-:B-):FIA(-);FIB(-);FIC(-);FII(-);FIIK(-);FIIS(-);FIIY(-)|IncHI1 MLST(-):HCM1_043(-);HCM1_064(-);HCM1_099(-);HCM1_116(-);HCM1_178ac(-);HCM1_259(-);(-)	289903	46.4279	Escherichia coli	Escherichia coli (562)	Escherichia (561)	Enterobacteriaceae (543)	Enterobacterales (91347)	Gammaproteobacteria (1236)	Proteobacteria (1224)	Bacteria (2)
	NZ_CP004000.1	1	135	289334	289729	3.05e-29	116	63.704	99	99	101	circular	2015-01-21	Brazil	Brazil	-10.3333	-53.2		Homo sapiens		IncHI1B_1_pNDM-MAR, JN420336|IncFIB(Mar)_1_pNDM-Mar, JN420336	IncHI1 MLST(-):HCM1_043(-);HCM1_064(-);HCM1_099(-);HCM1_116(-);HCM1_178ac(-);HCM1_259(-);(-)|IncF RST(F-:A-:B-):FIA(-);FIB(-);FIC(-);FII(-);FIIK(-);FIIS(-);FIIY(-)	295493	47.9453	Klebsiella pneumoniae subsp. pneumoniae Kp13	Klebsiella pneumoniae (573)	Klebsiella (570)	Enterobacteriaceae (543)	Enterobacterales (91347)	Gammaproteobacteria (1236)	Proteobacteria (1224)	Bacteria (2)
	NZ_CP034681.1	1	135	71486	71091	3.05e-29	116	63.704	99	99	102	circular	2019-01-06	China: Sichuan	China,Sichuan	30.5	102.5	feces	swine	single cell	IncFIB(Mar)_1_pNDM-Mar, JN420336|IncHI1B_1_pNDM-MAR, JN420336	IncF RST(F-:A-:B-):FIA(-);FIB(-);FIC(-);FII(-);FIIK(-);FIIS(-);FIIY(-)|IncHI1 MLST(-):HCM1_043(-);HCM1_064(-);HCM1_099(-);HCM1_116(-);HCM1_178ac(-);HCM1_259(-);(-)	296653	46.489	Klebsiella quasipneumoniae	Klebsiella quasipneumoniae (1463165)	Klebsiella (570)	Enterobacteriaceae (543)	Enterobacterales (91347)	Gammaproteobacteria (1236)	Proteobacteria (1224)	Bacteria (2)
	NZ_CP008933.1	1	135	260522	260917	3.05e-29	116	63.704	99	99	103	circular	2015-01-21	Nepal		27.4	85.19	blood	Homo sapiens		IncFIB(Mar)_1_pNDM-Mar, JN420336|IncHI1B_1_pNDM-MAR, JN420336	IncF RST(F-:A-:B-):FIA(-);FIB(-);FIC(-);FII(-);FIIK(-);FIIS(-);FIIY(-)|IncHI1 MLST(-):HCM1_043(-);HCM1_064(-);HCM1_099(-);HCM1_116(-);HCM1_178ac(-);HCM1_259(-);(-)	304526	47.4935	Klebsiella pneumoniae	Klebsiella pneumoniae (573)	Klebsiella (570)	Enterobacteriaceae (543)	Enterobacterales (91347)	Gammaproteobacteria (1236)	Proteobacteria (1224)	Bacteria (2)
	NZ_CP024507.1	1	135	100130	99735	3.05e-29	116	63.704	99	99	104	circular	2017-11-08								IncFIB(Mar)_1_pNDM-Mar, JN420336	IncF RST(F-:A-:B-):FIA(-);FIB(-);FIC(-);FII(-);FIIK(-);FIIS(-);FIIY(-)	310025	47.3933	Klebsiella pneumoniae	Klebsiella pneumoniae (573)	Klebsiella (570)	Enterobacteriaceae (543)	Enterobacterales (91347)	Gammaproteobacteria (1236)	Proteobacteria (1224)	Bacteria (2)
	MH733011.1	1	135	130779	130384	3.05e-29	116	63.704	99	99	105	circular	2018-09-12								IncFIB(Mar)_1_pNDM-Mar, JN420336|IncN_1, AY046276|IncHI1B_1_pNDM-MAR, JN420336	IncF RST(F-:A-:B-):FIA(-);FIB(-);FIC(-);FII(-);FIIK(-);FIIS(-);FIIY(-)|IncN MLST(-):repN(4);traJ(-);korA(-)|IncHI1 MLST(-):HCM1_043(-);HCM1_064(-);HCM1_099(-);HCM1_116(-);HCM1_178ac(-);HCM1_259(-);(-)	313847	46.5303	Klebsiella pneumoniae	Klebsiella pneumoniae (573)	Klebsiella (570)	Enterobacteriaceae (543)	Enterobacterales (91347)	Gammaproteobacteria (1236)	Proteobacteria (1224)	Bacteria (2)
	NZ_CP020902.1	1	135	262085	262480	3.05e-29	116	63.704	99	99	106	circular	2017-05-03	Norway	Norway	64.5732	11.528	urine	Homo sapiens		IncHI1B_1_pNDM-MAR, JN420336|IncFII(K)_1, CP000648|IncR_1, DQ449578|IncFIB(Mar)_1_pNDM-Mar, JN420336	IncHI1 MLST(-):HCM1_043(-);HCM1_064(-);HCM1_099(-);HCM1_116(-);HCM1_178ac(-);HCM1_259(-);(-)|IncF RST(K14:A-:B-):FIA(-);FIB(-);FIC(-);FII(-);FIIK(14);FIIS(-);FIIY(-)	338512	47.8382	Klebsiella pneumoniae	Klebsiella pneumoniae (573)	Klebsiella (570)	Enterobacteriaceae (543)	Enterobacterales (91347)	Gammaproteobacteria (1236)	Proteobacteria (1224)	Bacteria (2)
	NZ_CP020848.1	1	135	44458	44063	3.05e-29	116	63.704	99	99	107	circular	2017-05-25	USA: Houston		29.7107	-95.4006	urine	Homo sapiens		IncHI1B_1_pNDM-MAR, JN420336|IncFIB(Mar)_1_pNDM-Mar, JN420336	IncHI1 MLST(-):HCM1_043(-);HCM1_064(-);HCM1_099(-);HCM1_116(-);HCM1_178ac(-);HCM1_259(-);(-)|IncF RST(F-:A-:B-):FIA(-);FIB(-);FIC(-);FII(-);FIIK(-);FIIS(-);FIIY(-)	347748	47.3024	Klebsiella variicola	Klebsiella variicola (244366)	Klebsiella (570)	Enterobacteriaceae (543)	Enterobacterales (91347)	Gammaproteobacteria (1236)	Proteobacteria (1224)	Bacteria (2)
	NZ_CP021699.1	1	135	87828	88223	3.05e-29	116	63.704	99	99	108	circular	2017-06-10	missing				missing	missing		IncFIB(Mar)_1_pNDM-Mar, JN420336|IncHI1B_1_pNDM-MAR, JN420336	IncF RST(F-:A-:B-):FIA(-);FIB(-);FIC(-);FII(-);FIIK(-);FIIS(-);FIIY(-)|IncHI1 MLST(-):HCM1_043(-);HCM1_064(-);HCM1_099(-);HCM1_116(-);HCM1_178ac(-);HCM1_259(-);(-)	354705	47.8519	Klebsiella pneumoniae	Klebsiella pneumoniae (573)	Klebsiella (570)	Enterobacteriaceae (543)	Enterobacterales (91347)	Gammaproteobacteria (1236)	Proteobacteria (1224)	Bacteria (2)
	NZ_CP026186.1	1	135	297691	297296	3.05e-29	116	63.704	99	99	109	circular	2018-01-31	USA		38.9847	-77.0947				IncFIB(Mar)_1_pNDM-Mar, JN420336	IncF RST(F-:A-:B-):FIA(-);FIB(-);FIC(-);FII(-);FIIK(-);FIIS(-);FIIY(-)	373179	48.0322	Klebsiella pneumoniae	Klebsiella pneumoniae (573)	Klebsiella (570)	Enterobacteriaceae (543)	Enterobacterales (91347)	Gammaproteobacteria (1236)	Proteobacteria (1224)	Bacteria (2)
	NZ_CP023417.1	1	135	179656	179261	8.11e-29	114	63.704	99	99	110	circular	2018-09-08	Spain: Madrid	Spain,Madrid	40.4167	-3.70358	hospital	Homo sapiens	Bilis	IncFIB(K)_1_Kpn3, JN233704	IncF RST(F-:A-:B-):FIA(-);FIB(-);FIC(-);FII(-);FIIK(-);FIIS(-);FIIY(-)	311641	50.2286	Klebsiella pneumoniae	Klebsiella pneumoniae (573)	Klebsiella (570)	Enterobacteriaceae (543)	Enterobacterales (91347)	Gammaproteobacteria (1236)	Proteobacteria (1224)	Bacteria (2)
	MH522418.1	1	135	15392	15793	4.22e-28	112	63.768	99	99	78	circular	2019-07-01								IncHI2A_1, BX664015|IncHI2_1, BX664015	IncHI2 DLST(3):smr0018(3);smr0199(2)	244206	46.358	Salmonella enterica subsp. enterica serovar Typhimurium	Salmonella enterica (28901)	Salmonella (590)	Enterobacteriaceae (543)	Enterobacterales (91347)	Gammaproteobacteria (1236)	Proteobacteria (1224)	Bacteria (2)
	MK477617.1	1	135	135048	135449	4.22e-28	112	63.768	99	99	79	circular	2019-04-03								IncHI2_1, BX664015|IncHI2A_1, BX664015	IncHI2 DLST(3):smr0018(3);smr0199(2)	249071	46.4988	Salmonella enterica	Salmonella enterica (28901)	Salmonella (590)	Enterobacteriaceae (543)	Enterobacterales (91347)	Gammaproteobacteria (1236)	Proteobacteria (1224)	Bacteria (2)
	NZ_CP017185.1	1	135	887	1288	4.36e-27	110	63.768	99	99	80	circular	2016-09-19	Germany		52.4	9.7	missing	Homo sapiens		IncFII(Yp)_1_Yersenia, CP000670	IncF RST(F-:A-:B-):FIA(-);FIB(-);FIC(-);FII(-);FIIK(28?);FIIS(-);FIIY(5?)	151583	50.8718	Enterobacter roggenkampii	Enterobacter roggenkampii (1812935)	Enterobacter (547)	Enterobacteriaceae (543)	Enterobacterales (91347)	Gammaproteobacteria (1236)	Proteobacteria (1224)	Bacteria (2)
	NC_005706.1	1	136	2991	2590	2.08e-28	113	64.234	99	99	77	circular	2004-02-27										28185	50.2111	Erwinia amylovora	Erwinia amylovora (552)	Erwinia (551)	Erwiniaceae (1903409)	Enterobacterales (91347)	Gammaproteobacteria (1236)	Proteobacteria (1224)	Bacteria (2)
	NZ_CP031736.1	1	135	115433	115828	8.48e-30	117	64.444	99	99	67	circular	2018-09-02	Korea: Seoul		37.4981	127.076	blood	Homo sapiens		IncHI1B_1_pNDM-MAR, JN420336|IncFIB(Mar)_1_pNDM-Mar, JN420336	IncHI1 MLST(-):HCM1_043(-);HCM1_064(-);HCM1_099(-);HCM1_116(-);HCM1_178ac(-);HCM1_259(-);(-)|IncF RST(F-:A-:B-):FIA(-);FIB(-);FIC(-);FII(-);FIIK(-);FIIS(-);FIIY(-)	250351	46.3925	Klebsiella pneumoniae subsp. pneumoniae	Klebsiella pneumoniae (573)	Klebsiella (570)	Enterobacteriaceae (543)	Enterobacterales (91347)	Gammaproteobacteria (1236)	Proteobacteria (1224)	Bacteria (2)
	NZ_CP012754.1	1	135	67813	68208	8.48e-30	117	64.444	99	99	68	circular	2016-01-27	Korea: Seoul		37.6463	127.029	Burn Patient	Homo sapiens		IncFIB(Mar)_1_pNDM-Mar, JN420336|IncHI1B_1_pNDM-MAR, JN420336	IncF RST(F-:A-:B-):FIA(-);FIB(-);FIC(-);FII(-);FIIK(-);FIIS(-);FIIY(-)|IncHI1 MLST(-):HCM1_043(-);HCM1_064(-);HCM1_099(-);HCM1_116(-);HCM1_178ac(-);HCM1_259(-);(-)	273628	46.2504	Klebsiella pneumoniae	Klebsiella pneumoniae (573)	Klebsiella (570)	Enterobacteriaceae (543)	Enterobacterales (91347)	Gammaproteobacteria (1236)	Proteobacteria (1224)	Bacteria (2)
	NZ_CP020068.1	1	135	180585	180190	8.48e-30	117	64.444	99	99	69	circular	2017-03-23	missing				missing	missing		IncHI1B_1_pNDM-MAR, JN420336|IncFIB(Mar)_1_pNDM-Mar, JN420336	IncHI1 MLST(-):HCM1_043(-);HCM1_064(-);HCM1_099(-);HCM1_116(-);HCM1_178ac(-);HCM1_259(-);(-)|IncF RST(F-:A-:B-):FIA(-);FIB(-);FIC(-);FII(-);FIIK(-);FIIS(-);FIIY(-)	276460	46.5977	Klebsiella pneumoniae	Klebsiella pneumoniae (573)	Klebsiella (570)	Enterobacteriaceae (543)	Enterobacterales (91347)	Gammaproteobacteria (1236)	Proteobacteria (1224)	Bacteria (2)
	NZ_CP016921.1	1	135	18793	19188	8.48e-30	117	64.444	99	99	70	circular	2016-08-26	USA: Pennsylvania	USA,Pennsylvania	40.97	-77.7279	urine	Homo sapiens		IncHI1B_1_pNDM-MAR, JN420336|IncFIB(Mar)_1_pNDM-Mar, JN420336	IncHI1 MLST(-):HCM1_043(-);HCM1_064(-);HCM1_099(-);HCM1_116(-);HCM1_178ac(-);HCM1_259(-);(-)|IncF RST(F-:A-:B-):FIA(-);FIB(-);FIC(-);FII(-);FIIK(-);FIIS(-);FIIY(-)	283369	46.4102	Klebsiella pneumoniae	Klebsiella pneumoniae (573)	Klebsiella (570)	Enterobacteriaceae (543)	Enterobacterales (91347)	Gammaproteobacteria (1236)	Proteobacteria (1224)	Bacteria (2)
	NZ_CP006799.1	1	135	42327	41932	8.48e-30	117	64.444	99	99	71	circular	2015-03-01								IncFIB(Mar)_1_pNDM-Mar, JN420336|IncHI1B_1_pNDM-MAR, JN420336	IncF RST(F-:A-:B-):FIA(-);FIB(-);FIC(-);FII(-);FIIK(-);FIIS(-);FIIY(-)|IncHI1 MLST(-):HCM1_043(-);HCM1_064(-);HCM1_099(-);HCM1_116(-);HCM1_178ac(-);HCM1_259(-);(-)	283371	46.4105	Klebsiella pneumoniae subsp. pneumoniae PittNDM01	Klebsiella pneumoniae (573)	Klebsiella (570)	Enterobacteriaceae (543)	Enterobacterales (91347)	Gammaproteobacteria (1236)	Proteobacteria (1224)	Bacteria (2)
	NZ_CP028929.1	1	135	134806	135201	8.48e-30	117	64.444	99	99	72	circular	2018-04-25	missing				missing	missing		IncFIB(Mar)_1_pNDM-Mar, JN420336|IncHI1B_1_pNDM-MAR, JN420336	IncF RST(F-:A-:B-):FIA(-);FIB(-);FIC(-);FII(-);FIIK(-);FIIS(-);FIIY(-)|IncHI1 MLST(-):HCM1_043(-);HCM1_064(-);HCM1_099(-);HCM1_116(-);HCM1_178ac(-);HCM1_259(-);(-)	283371	46.4105	Klebsiella pneumoniae	Klebsiella pneumoniae (573)	Klebsiella (570)	Enterobacteriaceae (543)	Enterobacterales (91347)	Gammaproteobacteria (1236)	Proteobacteria (1224)	Bacteria (2)
	NZ_CP020854.1	1	135	13419	13024	8.48e-30	117	64.444	99	99	73	circular	2017-05-25	USA: Houston		29.7107	-95.4006	respiratory	Homo sapiens		IncHI1B_1_pNDM-MAR, JN420336|IncFIB(Mar)_1_pNDM-Mar, JN420336	IncHI1 MLST(-):HCM1_043(-);HCM1_064(-);HCM1_099(-);HCM1_116(-);HCM1_178ac(-);HCM1_259(-);(-)|IncF RST(F-:A-:B-):FIA(-);FIB(-);FIC(-);FII(-);FIIK(-);FIIS(-);FIIY(-)	292471	46.3454	Klebsiella pneumoniae	Klebsiella pneumoniae (573)	Klebsiella (570)	Enterobacteriaceae (543)	Enterobacterales (91347)	Gammaproteobacteria (1236)	Proteobacteria (1224)	Bacteria (2)
	NZ_AP018748.1	1	135	48014	47619	8.48e-30	117	64.444	99	99	74	circular	2018-09-20	Thailand:Bangkok		13.7666	100.527		Homo sapiens		IncHI1B_1_pNDM-MAR, JN420336|IncFIB(Mar)_1_pNDM-Mar, JN420336	IncHI1 MLST(-):HCM1_043(-);HCM1_064(-);HCM1_099(-);HCM1_116(-);HCM1_178ac(-);HCM1_259(-);(-)|IncF RST(F-:A-:B-):FIA(-);FIB(-);FIC(-);FII(-);FIIK(-);FIIS(-);FIIY(-)	296750	46.5378	Klebsiella pneumoniae	Klebsiella pneumoniae (573)	Klebsiella (570)	Enterobacteriaceae (543)	Enterobacterales (91347)	Gammaproteobacteria (1236)	Proteobacteria (1224)	Bacteria (2)
	NZ_CP034406.1	1	135	12237	12632	8.48e-30	117	64.444	99	99	75	circular	2019-02-07	Thailand: Chiang Mai		18.7904	98.9847	sputum	Homo sapiens		IncFIB(Mar)_1_pNDM-Mar, JN420336|IncHI1B_1_pNDM-MAR, JN420336	IncF RST(F-:A-:B-):FIA(-);FIB(-);FIC(-);FII(-);FIIK(-);FIIS(-);FIIY(-)|IncHI1 MLST(-):HCM1_043(-);HCM1_064(-);HCM1_099(-);HCM1_116(-);HCM1_178ac(-);HCM1_259(-);(-)	300327	46.5533	Klebsiella pneumoniae	Klebsiella pneumoniae (573)	Klebsiella (570)	Enterobacteriaceae (543)	Enterobacterales (91347)	Gammaproteobacteria (1236)	Proteobacteria (1224)	Bacteria (2)
	NZ_CP022612.1	1	135	269604	269999	8.48e-30	117	64.444	99	99	76	circular	2018-07-12	missing				missing	missing		IncFIB(Mar)_1_pNDM-Mar, JN420336|IncHI1B_1_pNDM-MAR, JN420336|IncR_1, DQ449578|IncFIA(HI1)_1_HI1, AF250878	IncF RST(F-:A13:B-):FIA(13);FIB(-);FIC(-);FII(-);FIIK(-);FIIS(-);FIIY(-)|IncHI1 MLST(-):HCM1_043(-);HCM1_064(-);HCM1_099(-);HCM1_116(-);HCM1_178ac(-);HCM1_259(-);(-)	334957	47.533	Klebsiella pneumoniae	Klebsiella pneumoniae (573)	Klebsiella (570)	Enterobacteriaceae (543)	Enterobacterales (91347)	Gammaproteobacteria (1236)	Proteobacteria (1224)	Bacteria (2)
	NC_004445.1	1	134	4675	4280	1.1e-26	108	64.444	98	98	443	circular	2002-12-18										35904	49.6713	Erwinia pyrifoliae Ep1/96	Erwinia pyrifoliae (79967)	Erwinia (551)	Erwiniaceae (1903409)	Enterobacterales (91347)	Gammaproteobacteria (1236)	Proteobacteria (1224)	Bacteria (2)
	NZ_CP032179.1	1	135	127711	128112	1.05e-29	117	64.493	99	99	64	circular	2018-09-19	missing				missing	missing		IncHI1A(CIT)_1_pNDM-CIT, JX182975|IncHI1B(CIT)_1_pNDM-CIT, JX182975	IncHI1 MLST(-):HCM1_043(2);HCM1_064(4);HCM1_099(4);HCM1_116(3);HCM1_178ac(3);HCM1_259(-)	260460	51.8536	Citrobacter freundii	Citrobacter freundii (546)	Citrobacter (544)	Enterobacteriaceae (543)	Enterobacterales (91347)	Gammaproteobacteria (1236)	Proteobacteria (1224)	Bacteria (2)
	NZ_CP031135.1	1	135	161127	161528	1.05e-29	117	64.493	99	99	65	circular	2018-07-31	United Kingdom	United Kingdom	54.7024	-3.27658	biological fluid-human			IncHI1B(CIT)_1_pNDM-CIT, JX182975|IncHI1A(CIT)_1_pNDM-CIT, JX182975	IncHI1 MLST(11):HCM1_043(2);HCM1_064(4);HCM1_099(4);HCM1_116(3);HCM1_178ac(3);HCM1_259(4)	310064	51.1968	Escherichia coli	Escherichia coli (562)	Escherichia (561)	Enterobacteriaceae (543)	Enterobacterales (91347)	Gammaproteobacteria (1236)	Proteobacteria (1224)	Bacteria (2)
	NZ_CP010380.1	1	135	234087	234488	1.05e-29	117	64.493	99	99	66	circular	2015-01-21	USA	USA	39.7837	-100.446	bodily fluid	Homo sapiens		IncHI1A(CIT)_1_pNDM-CIT, JX182975|IncHI1B(CIT)_1_pNDM-CIT, JX182975	IncHI1 MLST(11):HCM1_043(2);HCM1_064(4);HCM1_099(4);HCM1_116(3);HCM1_178ac(3);HCM1_259(4)	328905	51.0211	Enterobacter hormaechei subsp. hormaechei	Enterobacter hormaechei (158836)	Enterobacter (547)	Enterobacteriaceae (543)	Enterobacterales (91347)	Gammaproteobacteria (1236)	Proteobacteria (1224)	Bacteria (2)
	NC_022963.1	1	136	28631	29032	1e-30	120	65.441	99	99	63	circular	2013-11-25										37376	49.7886	Erwinia piriflorinigrans CFBP 5888	Erwinia piriflorinigrans (665097)	Erwinia (551)	Erwiniaceae (1903409)	Enterobacterales (91347)	Gammaproteobacteria (1236)	Proteobacteria (1224)	Bacteria (2)
	NC_017541.1	1	135	111691	111296	7.55e-32	123	65.926	99	99	61	circular	2012-05-02								IncHI1B_1_pNDM-MAR, JN420336|IncFIB(K)_1_Kpn3, JN233704	IncHI1 MLST(-):HCM1_043(-);HCM1_064(-);HCM1_099(-);HCM1_116(-);HCM1_178ac(-);HCM1_259(-);(-)|IncF RST(F-:A-:B-):FIA(-);FIB(-);FIC(-);FII(-);FIIK(-);FIIS(-);FIIY(-)	202852	50.1696	Klebsiella pneumoniae KCTC 2242	Klebsiella pneumoniae (573)	Klebsiella (570)	Enterobacteriaceae (543)	Enterobacterales (91347)	Gammaproteobacteria (1236)	Proteobacteria (1224)	Bacteria (2)
	NZ_CP032356.1	1	135	81734	81339	1.23e-31	122	65.926	99	99	62	circular	2019-01-16	China	China	34.4118	86.0327		Homo sapiens	organism	IncFIB(Mar)_1_pNDM-Mar, JN420336	IncF RST(F-:A-:B-):FIA(-);FIB(-);FIC(-);FII(-);FIIK(-);FIIS(-);FIIY(-)	282290	45.7406	Klebsiella variicola	Klebsiella variicola (244366)	Klebsiella (570)	Enterobacteriaceae (543)	Enterobacterales (91347)	Gammaproteobacteria (1236)	Proteobacteria (1224)	Bacteria (2)
	AP019666.1	1	135	80274	79879	7.55e-32	123	66.667	99	99	14	circular	2019-04-27	not applicable							IncFIB(K)_1_Kpn3, JN233704	IncF RST(F-:A-:B-):FIA(-);FIB(-);FIC(-);FII(-);FIIK(-);FIIS(-);FIIY(-)	166700	49.838	Klebsiella pneumoniae	Klebsiella pneumoniae (573)	Klebsiella (570)	Enterobacteriaceae (543)	Enterobacterales (91347)	Gammaproteobacteria (1236)	Proteobacteria (1224)	Bacteria (2)
	CP029383.2	1	135	64850	65245	7.55e-32	123	66.667	99	99	15	circular	2018-05-15	China: Dazhou, Sichuan	China,Dazhou,Sichuan	31.216	107.503		Homo sapiens	Culture	IncFIB(K)_1_Kpn3, JN233704|IncHI1B_1_pNDM-MAR, JN420336	IncF RST(F-:A-:B-):FIA(-);FIB(-);FIC(-);FII(-);FIIK(-);FIIS(-);FIIY(-)|IncHI1 MLST(-):HCM1_043(-);HCM1_064(-);HCM1_099(-);HCM1_116(-);HCM1_178ac(-);HCM1_259(-);(-)	178741	49.3658	Klebsiella pneumoniae subsp. pneumoniae	Klebsiella pneumoniae (573)	Klebsiella (570)	Enterobacteriaceae (543)	Enterobacterales (91347)	Gammaproteobacteria (1236)	Proteobacteria (1224)	Bacteria (2)
	NZ_CP029383.1	1	135	64850	65245	7.55e-32	123	66.667	99	99	16	circular	2018-05-15	China: Dazhou, Sichuan	China,Dazhou,Sichuan	31.216	107.503		Homo sapiens	Culture	IncFIB(K)_1_Kpn3, JN233704|IncHI1B_1_pNDM-MAR, JN420336	IncF RST(F-:A-:B-):FIA(-);FIB(-);FIC(-);FII(-);FIIK(-);FIIS(-);FIIY(-)|IncHI1 MLST(-):HCM1_043(-);HCM1_064(-);HCM1_099(-);HCM1_116(-);HCM1_178ac(-);HCM1_259(-);(-)	178871	49.3736	Klebsiella pneumoniae subsp. pneumoniae	Klebsiella pneumoniae (573)	Klebsiella (570)	Enterobacteriaceae (543)	Enterobacterales (91347)	Gammaproteobacteria (1236)	Proteobacteria (1224)	Bacteria (2)
	MH255828.1	1	135	68337	68732	7.55e-32	123	66.667	99	99	17	circular	2018-08-22								IncFIB(K)_1_Kpn3, JN233704|IncHI1B_1_pNDM-MAR, JN420336	IncF RST(F-:A-:B-):FIA(-);FIB(-);FIC(-);FII(-);FIIK(-);FIIS(-);FIIY(-)|IncHI1 MLST(-):HCM1_043(-);HCM1_064(-);HCM1_099(-);HCM1_116(-);HCM1_178ac(-);HCM1_259(-);(-)	188437	49.8936	Klebsiella pneumoniae subsp. pneumoniae	Klebsiella pneumoniae (573)	Klebsiella (570)	Enterobacteriaceae (543)	Enterobacterales (91347)	Gammaproteobacteria (1236)	Proteobacteria (1224)	Bacteria (2)
	NZ_CP026022.1	1	135	4217	4612	7.55e-32	123	66.667	99	99	18	circular	2018-12-26	China	China	34.4118	86.0327		Homo sapiens	cell culture	IncFIB(K)_1_Kpn3, JN233704|IncHI1B_1_pNDM-MAR, JN420336	IncF RST(F-:A-:B-):FIA(-);FIB(-);FIC(-);FII(-);FIIK(-);FIIS(-);FIIY(-)|IncHI1 MLST(-):HCM1_043(-);HCM1_064(-);HCM1_099(-);HCM1_116(-);HCM1_178ac(-);HCM1_259(-);(-)	193176	50.3681	Klebsiella pneumoniae	Klebsiella pneumoniae (573)	Klebsiella (570)	Enterobacteriaceae (543)	Enterobacterales (91347)	Gammaproteobacteria (1236)	Proteobacteria (1224)	Bacteria (2)
	CP041374.1	1	135	45862	46257	7.55e-32	123	66.667	99	99	19	circular	2019-09-30	China: Hangzhou	China,Hangzhou	30.249	120.205	urine	Homo sapiens		IncFIB(K)_1_Kpn3, JN233704|IncHI1B_1_pNDM-MAR, JN420336	IncF RST(F-:A-:B-):FIA(-);FIB(-);FIC(-);FII(-);FIIK(-);FIIS(-);FIIY(-)|IncHI1 MLST(-):HCM1_043(-);HCM1_064(-);HCM1_099(-);HCM1_116(-);HCM1_178ac(-);HCM1_259(-);(-)	197415	50.0448	Klebsiella pneumoniae	Klebsiella pneumoniae (573)	Klebsiella (570)	Enterobacteriaceae (543)	Enterobacterales (91347)	Gammaproteobacteria (1236)	Proteobacteria (1224)	Bacteria (2)
	NZ_CP033955.1	1	135	45862	46257	7.55e-32	123	66.667	99	99	20	circular	2019-06-29	China:Zhejiang		29.8	118.2	stool	Homo sapiens		IncFIB(K)_1_Kpn3, JN233704|IncHI1B_1_pNDM-MAR, JN420336	IncF RST(F-:A-:B-):FIA(-);FIB(-);FIC(-);FII(-);FIIK(-);FIIS(-);FIIY(-)|IncHI1 MLST(-):HCM1_043(-);HCM1_064(-);HCM1_099(-);HCM1_116(-);HCM1_178ac(-);HCM1_259(-);(-)	198087	50.1012	Klebsiella pneumoniae	Klebsiella pneumoniae (573)	Klebsiella (570)	Enterobacteriaceae (543)	Enterobacterales (91347)	Gammaproteobacteria (1236)	Proteobacteria (1224)	Bacteria (2)
	NZ_CP034124.1	1	135	45862	46257	7.55e-32	123	66.667	99	99	21	circular	2018-12-04	China: zhejiang		30.17	120.09	respiratory tract	Homo sapiens		IncFIB(K)_1_Kpn3, JN233704|IncHI1B_1_pNDM-MAR, JN420336	IncF RST(F-:A-:B-):FIA(-);FIB(-);FIC(-);FII(-);FIIK(-);FIIS(-);FIIY(-)|IncHI1 MLST(-):HCM1_043(-);HCM1_064(-);HCM1_099(-);HCM1_116(-);HCM1_178ac(-);HCM1_259(-);(-)	200216	50.1963	Klebsiella pneumoniae	Klebsiella pneumoniae (573)	Klebsiella (570)	Enterobacteriaceae (543)	Enterobacterales (91347)	Gammaproteobacteria (1236)	Proteobacteria (1224)	Bacteria (2)
	NZ_CP018338.1	1	135	77072	77467	7.55e-32	123	66.667	99	99	22	circular	2016-12-19	Germany: Goettingen		51.5392	9.91156	wound swab	Homo sapiens		IncFIB(K)_1_Kpn3, JN233704	IncF RST(F-:A-:B-):FIA(-);FIB(-);FIC(-);FII(-);FIIK(-);FIIS(-);FIIY(-)	202175	49.5229	Klebsiella pneumoniae	Klebsiella pneumoniae (573)	Klebsiella (570)	Enterobacteriaceae (543)	Enterobacterales (91347)	Gammaproteobacteria (1236)	Proteobacteria (1224)	Bacteria (2)
	NZ_CP041024.1	1	135	9569	9174	7.55e-32	123	66.667	99	99	23	circular	2019-09-02	Taiwan	Taiwan	23.5983	120.835	sputum	Homo sapiens	bacterial culture	IncFIB(K)_1_Kpn3, JN233704	IncF RST(F-:A-:B-):FIA(-);FIB(-);FIC(-);FII(-);FIIK(-);FIIS(-);FIIY(-)	202516	49.9131	Klebsiella pneumoniae	Klebsiella pneumoniae (573)	Klebsiella (570)	Enterobacteriaceae (543)	Enterobacterales (91347)	Gammaproteobacteria (1236)	Proteobacteria (1224)	Bacteria (2)
	MN058044.1	1	135	98620	99015	7.55e-32	123	66.667	99	99	24	circular	2019-09-17								IncFIB(K)_1_Kpn3, JN233704	IncF RST(F-:A-:B-):FIA(-);FIB(-);FIC(-);FII(-);FIIK(-);FIIS(-);FIIY(-)	202517	49.9133	Klebsiella pneumoniae	Klebsiella pneumoniae (573)	Klebsiella (570)	Enterobacteriaceae (543)	Enterobacterales (91347)	Gammaproteobacteria (1236)	Proteobacteria (1224)	Bacteria (2)
	NZ_LR134211.1	1	135	25393	25788	7.55e-32	123	66.667	99	99	25	circular	2018-12-19					not available: to be reported later			IncFIB(K)_1_Kpn3, JN233704|IncHI1B_1_pNDM-MAR, JN420336	IncF RST(F-:A-:B-):FIA(-);FIB(-);FIC(-);FII(-);FIIK(-);FIIS(-);FIIY(-)|IncHI1 MLST(-):HCM1_043(-);HCM1_064(-);HCM1_099(-);HCM1_116(-);HCM1_178ac(-);HCM1_259(-);(-)	205331	50.1965	Klebsiella aerogenes	Klebsiella aerogenes (548)	Klebsiella (570)	Enterobacteriaceae (543)	Enterobacterales (91347)	Gammaproteobacteria (1236)	Proteobacteria (1224)	Bacteria (2)
	CP028390.2	1	135	85071	84676	7.55e-32	123	66.667	99	99	26	circular	2018-03-30	China: Sichuan, Chengdu	China,Sichuan,Chengdu	30.6766	104.061		Homo sapiens	culture	IncFIB(K)_1_Kpn3, JN233704|IncHI1B_1_pNDM-MAR, JN420336	IncF RST(F-:A-:B-):FIA(-);FIB(-);FIC(-);FII(-);FIIK(-);FIIS(-);FIIY(-)|IncHI1 MLST(-):HCM1_043(-);HCM1_064(-);HCM1_099(-);HCM1_116(-);HCM1_178ac(-);HCM1_259(-);(-)	208166	49.707	Klebsiella pneumoniae	Klebsiella pneumoniae (573)	Klebsiella (570)	Enterobacteriaceae (543)	Enterobacterales (91347)	Gammaproteobacteria (1236)	Proteobacteria (1224)	Bacteria (2)
	MF943217.1	1	135	33839	33444	7.55e-32	123	66.667	99	99	27	circular	2017-12-26	China: Sichuan, Chengdu	China,Sichuan,Chengdu	30.6766	104.061		Homo sapiens	culture	IncHI1B_1_pNDM-MAR, JN420336|IncFIB(K)_1_Kpn3, JN233704	IncHI1 MLST(-):HCM1_043(-);HCM1_064(-);HCM1_099(-);HCM1_116(-);HCM1_178ac(-);HCM1_259(-);(-)|IncF RST(F-:A-:B-):FIA(-);FIB(-);FIC(-);FII(-);FIIK(-);FIIS(-);FIIY(-)	208166	49.7084	Klebsiella pneumoniae	Klebsiella pneumoniae (573)	Klebsiella (570)	Enterobacteriaceae (543)	Enterobacterales (91347)	Gammaproteobacteria (1236)	Proteobacteria (1224)	Bacteria (2)
	NZ_CP028390.1	1	135	85071	84676	7.55e-32	123	66.667	99	99	28	circular	2018-03-30	China: Sichuan, Chengdu	China,Sichuan,Chengdu	30.6766	104.061		Homo sapiens	culture	IncFIB(K)_1_Kpn3, JN233704|IncHI1B_1_pNDM-MAR, JN420336	IncF RST(F-:A-:B-):FIA(-);FIB(-);FIC(-);FII(-);FIIK(-);FIIS(-);FIIY(-)|IncHI1 MLST(-):HCM1_043(-);HCM1_064(-);HCM1_099(-);HCM1_116(-);HCM1_178ac(-);HCM1_259(-);(-)	208166	49.7074	Klebsiella pneumoniae	Klebsiella pneumoniae (573)	Klebsiella (570)	Enterobacteriaceae (543)	Enterobacterales (91347)	Gammaproteobacteria (1236)	Proteobacteria (1224)	Bacteria (2)
	NZ_CP026166.1	1	135	90465	90070	7.55e-32	123	66.667	99	99	29	circular	2019-02-01	China: Fujian Province		26.0939	119.313	incision secretion	Homo sapiens		IncFIB(K)_1_Kpn3, JN233704	IncF RST(F-:A-:B-):FIA(-);FIB(-);FIC(-);FII(-);FIIK(-);FIIS(-);FIIY(-)	211437	49.6398	Klebsiella pneumoniae	Klebsiella pneumoniae (573)	Klebsiella (570)	Enterobacteriaceae (543)	Enterobacterales (91347)	Gammaproteobacteria (1236)	Proteobacteria (1224)	Bacteria (2)
	NZ_CP031258.1	1	135	4696	4301	7.55e-32	123	66.667	99	99	30	circular	2018-09-08	China		40.22	116.2	bronchoalveolar lavage fluid	Homo sapiens		IncFIB(K)_1_Kpn3, JN233704	IncF RST(F-:A-:B-):FIA(-);FIB(-);FIC(-);FII(-);FIIK(-);FIIS(-);FIIY(-)	212635	49.6602	Klebsiella quasipneumoniae	Klebsiella quasipneumoniae (1463165)	Klebsiella (570)	Enterobacteriaceae (543)	Enterobacterales (91347)	Gammaproteobacteria (1236)	Proteobacteria (1224)	Bacteria (2)
	NZ_CP016815.1	1	135	35629	36024	7.55e-32	123	66.667	99	99	31	circular	2016-08-25	Taiwan	Taiwan	23.5983	120.835	blood	Homo sapiens	whole organism	IncFIB(K)_1_Kpn3, JN233704|IncHI1B_1_pNDM-MAR, JN420336	IncF RST(F-:A-:B-):FIA(-);FIB(-);FIC(-);FII(-);FIIK(-);FIIS(-);FIIY(-)|IncHI1 MLST(-):HCM1_043(-);HCM1_064(-);HCM1_099(-);HCM1_116(-);HCM1_178ac(-);HCM1_259(-);(-)	212770	50.1015	Klebsiella pneumoniae	Klebsiella pneumoniae (573)	Klebsiella (570)	Enterobacteriaceae (543)	Enterobacterales (91347)	Gammaproteobacteria (1236)	Proteobacteria (1224)	Bacteria (2)
	NZ_CP026587.1	1	135	10133	10528	7.55e-32	123	66.667	99	99	32	circular	2018-03-01	China:Nanchang	China,Nanchang	28.6793	115.889		Homo sapiens	tissue sample	IncHI1B_1_pNDM-MAR, JN420336|IncFIB(K)_1_Kpn3, JN233704	IncHI1 MLST(-):HCM1_043(-);HCM1_064(-);HCM1_099(-);HCM1_116(-);HCM1_178ac(-);HCM1_259(-);(-)|IncF RST(F-:A-:B-):FIA(-);FIB(-);FIC(-);FII(-);FIIK(-);FIIS(-);FIIY(-)	215697	50.4536	Klebsiella pneumoniae	Klebsiella pneumoniae (573)	Klebsiella (570)	Enterobacteriaceae (543)	Enterobacterales (91347)	Gammaproteobacteria (1236)	Proteobacteria (1224)	Bacteria (2)
	MH263654.1	1	135	99653	99258	7.55e-32	123	66.667	99	99	33	circular	2018-05-28								IncFIB(K)_1_Kpn3, JN233704|IncHI1B_1_pNDM-MAR, JN420336	IncF RST(F-:A-:B-):FIA(-);FIB(-);FIC(-);FII(-);FIIK(-);FIIS(-);FIIY(-)|IncHI1 MLST(-):HCM1_043(-);HCM1_064(-);HCM1_099(-);HCM1_116(-);HCM1_178ac(-);HCM1_259(-);(-)	215940	49.887	Klebsiella pneumoniae	Klebsiella pneumoniae (573)	Klebsiella (570)	Enterobacteriaceae (543)	Enterobacterales (91347)	Gammaproteobacteria (1236)	Proteobacteria (1224)	Bacteria (2)
	NZ_CP035906.1	1	135	176586	176981	7.55e-32	123	66.667	99	99	34	circular	2019-04-03	India		12.9165	79.1325	blood	Homo sapiens		IncFIB(K)_1_Kpn3, JN233704	IncF RST(F-:A-:B-):FIA(-);FIB(-);FIC(-);FII(-);FIIK(-);FIIS(-);FIIY(-)	216620	49.4396	Klebsiella pneumoniae	Klebsiella pneumoniae (573)	Klebsiella (570)	Enterobacteriaceae (543)	Enterobacterales (91347)	Gammaproteobacteria (1236)	Proteobacteria (1224)	Bacteria (2)
	NZ_CP034776.1	1	135	136591	136196	7.55e-32	123	66.667	99	99	35	circular	2019-03-12	Canada: Montreal		45.5017	-73.5673	rectal swab	Homo sapiens		IncHI1B_1_pNDM-MAR, JN420336|IncFIB(K)_1_Kpn3, JN233704	IncHI1 MLST(-):HCM1_043(-);HCM1_064(-);HCM1_099(-);HCM1_116(-);HCM1_178ac(-);HCM1_259(-);(-)|IncF RST(F-:A-:B-):FIA(-);FIB(-);FIC(-);FII(-);FIIK(-);FIIS(-);FIIY(-)	218147	50.4637	Klebsiella pneumoniae	Klebsiella pneumoniae (573)	Klebsiella (570)	Enterobacteriaceae (543)	Enterobacterales (91347)	Gammaproteobacteria (1236)	Proteobacteria (1224)	Bacteria (2)
	NC_005249.1	1	135	114397	114792	7.55e-32	123	66.667	99	99	36	circular	2003-12-03								IncFIB(K)_1_Kpn3, JN233704|IncHI1B_1_pNDM-MAR, JN420336	IncF RST(F-:A-:B-):FIA(-);FIB(-);FIC(-);FII(-);FIIK(-);FIIS(-);FIIY(-)|IncHI1 MLST(-):HCM1_043(-);HCM1_064(-);HCM1_099(-);HCM1_116(-);HCM1_178ac(-);HCM1_259(-);(-)	219385	50.3471	Klebsiella pneumoniae CG43	Klebsiella pneumoniae (573)	Klebsiella (570)	Enterobacteriaceae (543)	Enterobacterales (91347)	Gammaproteobacteria (1236)	Proteobacteria (1224)	Bacteria (2)
	NC_006625.1	1	135	35717	36112	7.55e-32	123	66.667	99	99	37	circular	2005-01-13					isolated from blood of a patient with liver abscess and meningitis			IncFIB(K)_1_Kpn3, JN233704|IncHI1B_1_pNDM-MAR, JN420336	IncF RST(F-:A-:B-):FIA(-);FIB(-);FIC(-);FII(-);FIIK(-);FIIS(-);FIIY(-)|IncHI1 MLST(-):HCM1_043(-);HCM1_064(-);HCM1_099(-);HCM1_116(-);HCM1_178ac(-);HCM1_259(-);(-)	224152	50.1682	Klebsiella pneumoniae subsp. pneumoniae NTUH-K2044	Klebsiella pneumoniae (573)	Klebsiella (570)	Enterobacteriaceae (543)	Enterobacterales (91347)	Gammaproteobacteria (1236)	Proteobacteria (1224)	Bacteria (2)
	NZ_LR134257.1	1	135	190652	191047	7.55e-32	123	66.667	99	99	38	circular	2018-12-19					urine			IncFIB(K)_1_Kpn3, JN233704|IncHI1B_1_pNDM-MAR, JN420336	IncF RST(F-:A-:B-):FIA(-);FIB(-);FIC(-);FII(-);FIIK(-);FIIS(-);FIIY(-)|IncHI1 MLST(-):HCM1_043(-);HCM1_064(-);HCM1_099(-);HCM1_116(-);HCM1_178ac(-);HCM1_259(-);(-)	224165	50.1675	Klebsiella aerogenes	Klebsiella aerogenes (548)	Klebsiella (570)	Enterobacteriaceae (543)	Enterobacterales (91347)	Gammaproteobacteria (1236)	Proteobacteria (1224)	Bacteria (2)
	NZ_CP014009.1	1	135	143120	143515	7.55e-32	123	66.667	99	99	39	circular	2016-01-24	China: Shanghai		31.12	121.27	blood	Homo sapiens		IncHI1B_1_pNDM-MAR, JN420336|IncFIB(K)_1_Kpn3, JN233704	IncHI1 MLST(-):HCM1_043(-);HCM1_064(-);HCM1_099(-);HCM1_116(-);HCM1_178ac(-);HCM1_259(-);(-)|IncF RST(F-:A-:B-):FIA(-);FIB(-);FIC(-);FII(-);FIIK(-);FIIS(-);FIIY(-)	224263	50.1166	Klebsiella pneumoniae subsp. pneumoniae	Klebsiella pneumoniae (573)	Klebsiella (570)	Enterobacteriaceae (543)	Enterobacterales (91347)	Gammaproteobacteria (1236)	Proteobacteria (1224)	Bacteria (2)
	NZ_CP037743.1	1	135	96788	96393	7.55e-32	123	66.667	99	99	40	circular	2019-05-03	USA: MN	USA,MN	45.9897	-94.6113	urine	Homo sapiens		IncFIB(K)_1_Kpn3, JN233704|IncHI1B_1_pNDM-MAR, JN420336	IncF RST(F-:A-:B-):FIA(-);FIB(-);FIC(-);FII(-);FIIK(-);FIIS(-);FIIY(-)|IncHI1 MLST(-):HCM1_043(-);HCM1_064(-);HCM1_099(-);HCM1_116(-);HCM1_178ac(-);HCM1_259(-);(-)	227239	50.0676	Klebsiella pneumoniae	Klebsiella pneumoniae (573)	Klebsiella (570)	Enterobacteriaceae (543)	Enterobacterales (91347)	Gammaproteobacteria (1236)	Proteobacteria (1224)	Bacteria (2)
	AP019549.1	1	135	111667	112062	7.55e-32	123	66.667	99	99	41	circular	2019-04-03	missing					Homo sapiens		IncFIB(K)_1_Kpn3, JN233704|IncHI1B_1_pNDM-MAR, JN420336	IncF RST(F-:A-:B-):FIA(-);FIB(-);FIC(-);FII(-);FIIK(-);FIIS(-);FIIY(-)|IncHI1 MLST(-):HCM1_043(-);HCM1_064(-);HCM1_099(-);HCM1_116(-);HCM1_178ac(-);HCM1_259(-);(-)	228290	50.099	Klebsiella pneumoniae	Klebsiella pneumoniae (573)	Klebsiella (570)	Enterobacteriaceae (543)	Enterobacterales (91347)	Gammaproteobacteria (1236)	Proteobacteria (1224)	Bacteria (2)
	NZ_CP019049.1	1	135	16035	16430	7.55e-32	123	66.667	99	99	42	circular	2017-06-05	China: Shanghai		31.12	121.27	sputum	Homo sapiens		IncFIB(K)_1_Kpn3, JN233704|IncHI1B_1_pNDM-MAR, JN420336	IncF RST(F-:A-:B-):FIA(-);FIB(-);FIC(-);FII(-);FIIK(-);FIIS(-);FIIY(-)|IncHI1 MLST(-):HCM1_043(-);HCM1_064(-);HCM1_099(-);HCM1_116(-);HCM1_178ac(-);HCM1_259(-);(-)	228613	50.0496	Klebsiella pneumoniae subsp. pneumoniae	Klebsiella pneumoniae (573)	Klebsiella (570)	Enterobacteriaceae (543)	Enterobacterales (91347)	Gammaproteobacteria (1236)	Proteobacteria (1224)	Bacteria (2)
	NZ_CP014011.1	1	135	189635	190030	7.55e-32	123	66.667	99	99	43	circular	2016-01-24	China: Shanghai		31.12	121.27	blood	Homo sapiens		IncHI1B_1_pNDM-MAR, JN420336|IncFIB(K)_1_Kpn3, JN233704	IncHI1 MLST(-):HCM1_043(-);HCM1_064(-);HCM1_099(-);HCM1_116(-);HCM1_178ac(-);HCM1_259(-);(-)|IncF RST(F-:A-:B-):FIA(-);FIB(-);FIC(-);FII(-);FIIK(-);FIIS(-);FIIY(-)	228907	50.0968	Klebsiella pneumoniae subsp. pneumoniae	Klebsiella pneumoniae (573)	Klebsiella (570)	Enterobacteriaceae (543)	Enterobacterales (91347)	Gammaproteobacteria (1236)	Proteobacteria (1224)	Bacteria (2)
	NZ_CP034083.1	1	135	98128	97733	7.55e-32	123	66.667	99	99	44	circular	2018-12-04	China	China	34.4118	86.0327	missing	Homo sapiens	cell culture	IncFIB(K)_1_Kpn3, JN233704|IncHI1B_1_pNDM-MAR, JN420336	IncF RST(F-:A-:B-):FIA(-);FIB(-);FIC(-);FII(-);FIIK(-);FIIS(-);FIIY(-)|IncHI1 MLST(-):HCM1_043(-);HCM1_064(-);HCM1_099(-);HCM1_116(-);HCM1_178ac(-);HCM1_259(-);(-)	229648	50.084	Klebsiella pneumoniae subsp. pneumoniae	Klebsiella pneumoniae (573)	Klebsiella (570)	Enterobacteriaceae (543)	Enterobacterales (91347)	Gammaproteobacteria (1236)	Proteobacteria (1224)	Bacteria (2)
	NZ_CP025081.1	1	135	99197	98802	7.55e-32	123	66.667	99	99	45	circular	2017-12-09	Singapore		1.2941	103.783	liver abscess	Homo sapiens		IncFIB(K)_1_Kpn3, JN233704|IncHI1B_1_pNDM-MAR, JN420336	IncF RST(F-:A-:B-):FIA(-);FIB(-);FIC(-);FII(-);FIIK(-);FIIS(-);FIIY(-)|IncHI1 MLST(-):HCM1_043(-);HCM1_064(-);HCM1_099(-);HCM1_116(-);HCM1_178ac(-);HCM1_259(-);(-)	231583	50.1535	Klebsiella pneumoniae	Klebsiella pneumoniae (573)	Klebsiella (570)	Enterobacteriaceae (543)	Enterobacterales (91347)	Gammaproteobacteria (1236)	Proteobacteria (1224)	Bacteria (2)
	MG053312.1	1	135	14405	14800	7.55e-32	123	66.667	99	99	46	circular	2017-12-26								IncFIB(K)_1_Kpn3, JN233704|IncHI1B_1_pNDM-MAR, JN420336	IncF RST(F-:A-:B-):FIA(-);FIB(-);FIC(-);FII(-);FIIK(-);FIIS(-);FIIY(-)|IncHI1 MLST(-):HCM1_043(-);HCM1_064(-);HCM1_099(-);HCM1_116(-);HCM1_178ac(-);HCM1_259(-);(-)	233470	50.2943	Klebsiella pneumoniae	Klebsiella pneumoniae (573)	Klebsiella (570)	Enterobacteriaceae (543)	Enterobacterales (91347)	Gammaproteobacteria (1236)	Proteobacteria (1224)	Bacteria (2)
	NZ_CP030270.1	1	135	97628	97233	7.55e-32	123	66.667	99	99	47	circular	2018-07-12	China	China	34.4118	86.0327	missing	Homo sapiens		IncFIB(K)_1_Kpn3, JN233704	IncF RST(F-:A-:B-):FIA(-);FIB(-);FIC(-);FII(-);FIIK(-);FIIS(-);FIIY(-)	236809	49.996	Klebsiella pneumoniae subsp. pneumoniae	Klebsiella pneumoniae (573)	Klebsiella (570)	Enterobacteriaceae (543)	Enterobacterales (91347)	Gammaproteobacteria (1236)	Proteobacteria (1224)	Bacteria (2)
	NZ_CP024708.1	1	135	170180	169785	7.55e-32	123	66.667	99	99	48	circular	2018-12-12	China:beijing		39.9833	116.361	blood	Homo sapiens		IncHI1B_1_pNDM-MAR, JN420336|IncFIB(K)_1_Kpn3, JN233704	IncHI1 MLST(-):HCM1_043(-);HCM1_064(-);HCM1_099(-);HCM1_116(-);HCM1_178ac(-);HCM1_259(-);(-)|IncF RST(F-:A-:B-):FIA(-);FIB(-);FIC(-);FII(-);FIIK(-);FIIS(-);FIIY(-)	237216	50.0358	Klebsiella pneumoniae	Klebsiella pneumoniae (573)	Klebsiella (570)	Enterobacteriaceae (543)	Enterobacterales (91347)	Gammaproteobacteria (1236)	Proteobacteria (1224)	Bacteria (2)
	MF398271.1	1	135	108203	107808	7.55e-32	123	66.667	99	99	49	circular	2018-07-31								IncFIB(K)_1_Kpn3, JN233704|IncHI1B_1_pNDM-MAR, JN420336	IncF RST(F-:A-:B-):FIA(-);FIB(-);FIC(-);FII(-);FIIK(-);FIIS(-);FIIY(-)|IncHI1 MLST(-):HCM1_043(-);HCM1_064(-);HCM1_099(-);HCM1_116(-);HCM1_178ac(-);HCM1_259(-);(-)	238153	50.2925	Klebsiella pneumoniae subsp. pneumoniae	Klebsiella pneumoniae (573)	Klebsiella (570)	Enterobacteriaceae (543)	Enterobacterales (91347)	Gammaproteobacteria (1236)	Proteobacteria (1224)	Bacteria (2)
	NZ_CP023723.1	1	135	85533	85138	7.56e-32	123	66.667	99	99	50	circular	2018-06-13	Taiwan: Taipei		25.1195	121.52	intraabdominal abscess	Homo sapiens		IncHI1B_1_pNDM-MAR, JN420336|IncFIB(Mar)_1_pNDM-Mar, JN420336	IncHI1 MLST(-):HCM1_043(-);HCM1_064(-);HCM1_099(-);HCM1_116(-);HCM1_178ac(-);HCM1_259(-);(-)|IncF RST(F-:A-:B-):FIA(-);FIB(-);FIC(-);FII(-);FIIK(-);FIIS(-);FIIY(-)	297984	46.4431	Klebsiella pneumoniae	Klebsiella pneumoniae (573)	Klebsiella (570)	Enterobacteriaceae (543)	Enterobacterales (91347)	Gammaproteobacteria (1236)	Proteobacteria (1224)	Bacteria (2)
	MK413722.1	1	135	271370	270975	7.56e-32	123	66.667	99	99	51	circular	2019-09-24								IncHI1B_1_pNDM-MAR, JN420336|IncFIB(Mar)_1_pNDM-Mar, JN420336	IncHI1 MLST(-):HCM1_043(-);HCM1_064(-);HCM1_099(-);HCM1_116(-);HCM1_178ac(-);HCM1_259(-);(-)|IncF RST(F-:A-:B-):FIA(-);FIB(-);FIC(-);FII(-);FIIK(-);FIIS(-);FIIY(-)	317970	47.6576	Klebsiella pneumoniae	Klebsiella pneumoniae (573)	Klebsiella (570)	Enterobacteriaceae (543)	Enterobacterales (91347)	Gammaproteobacteria (1236)	Proteobacteria (1224)	Bacteria (2)
	NZ_CP034046.1	1	135	185345	185740	7.56e-32	123	66.667	99	99	52	circular	2018-12-04					blood			IncHI1B_1_pNDM-MAR, JN420336|IncFIB(Mar)_1_pNDM-Mar, JN420336	IncHI1 MLST(-):HCM1_043(-);HCM1_064(-);HCM1_099(-);HCM1_116(-);HCM1_178ac(-);HCM1_259(-);(-)|IncF RST(F-:A-:B-):FIA(-);FIB(-);FIC(-);FII(-);FIIK(-);FIIS(-);FIIY(-)	345775	47.7724	Klebsiella pneumoniae	Klebsiella pneumoniae (573)	Klebsiella (570)	Enterobacteriaceae (543)	Enterobacterales (91347)	Gammaproteobacteria (1236)	Proteobacteria (1224)	Bacteria (2)
	NZ_CP035384.1	1	135	227517	227122	7.56e-32	123	66.667	99	99	53	circular	2019-02-01	China:Nanchang	China,Nanchang	28.6793	115.889	blood		cell culture	IncFIB(K)_1_Kpn3, JN233704|IncFII(K)_1, CP000648|IncHI1B_1_pNDM-MAR, JN420336	IncF RST(K5:A-:B-):FIA(-);FIB(-);FIC(-);FII(-);FIIK(5);FIIS(-);FIIY(-)|IncHI1 MLST(-):HCM1_043(-);HCM1_064(-);HCM1_099(-);HCM1_116(-);HCM1_178ac(-);HCM1_259(-);(-)	357837	51.0062	Klebsiella pneumoniae	Klebsiella pneumoniae (573)	Klebsiella (570)	Enterobacteriaceae (543)	Enterobacterales (91347)	Gammaproteobacteria (1236)	Proteobacteria (1224)	Bacteria (2)
	NZ_CP031369.1	1	135	239985	240380	8.09e-32	123	66.667	99	99	54	circular	2019-06-28	United Kingdom		51.64	-0.4	blood	Homo sapiens		IncFIB(K)_1_Kpn3, JN233704|IncFII(K)_1, CP000648	IncF RST(K1:A-:B-):FIA(-);FIB(-);FIC(-);FII(-);FIIK(1);FIIS(-);FIIY(-)	292699	51.5731	Klebsiella pneumoniae	Klebsiella pneumoniae (573)	Klebsiella (570)	Enterobacteriaceae (543)	Enterobacterales (91347)	Gammaproteobacteria (1236)	Proteobacteria (1224)	Bacteria (2)
	NZ_CP040726.1	1	135	216772	217167	8.09e-32	123	66.667	99	99	55	circular	2019-06-07	United Kingdom		51.38	-0.18	rectal swab	Homo sapiens		IncHI1B_1_pNDM-MAR, JN420336|IncFIB(Mar)_1_pNDM-Mar, JN420336	IncHI1 MLST(-):HCM1_043(-);HCM1_064(-);HCM1_099(-);HCM1_116(-);HCM1_178ac(-);HCM1_259(-);(-)|IncF RST(F-:A-:B-):FIA(-);FIB(-);FIC(-);FII(-);FIIK(-);FIIS(-);FIIY(-)	339117	46.8299	Klebsiella pneumoniae	Klebsiella pneumoniae (573)	Klebsiella (570)	Enterobacteriaceae (543)	Enterobacterales (91347)	Gammaproteobacteria (1236)	Proteobacteria (1224)	Bacteria (2)
	NZ_CP034201.1	1	135	170562	170167	8.09e-32	123	66.667	99	99	56	circular	2019-06-28	United Kingdom		51.48	-0.22	blood	Homo sapiens		IncFIB(Mar)_1_pNDM-Mar, JN420336|IncHI1B_1_pNDM-MAR, JN420336	IncF RST(F-:A-:B-):FIA(-);FIB(-);FIC(-);FII(-);FIIK(-);FIIS(-);FIIY(-)|IncHI1 MLST(-):HCM1_043(-);HCM1_064(-);HCM1_099(-);HCM1_116(-);HCM1_178ac(-);HCM1_259(-);(-)	372826	47.2558	Klebsiella pneumoniae subsp. pneumoniae	Klebsiella pneumoniae (573)	Klebsiella (570)	Enterobacteriaceae (543)	Enterobacterales (91347)	Gammaproteobacteria (1236)	Proteobacteria (1224)	Bacteria (2)
	NZ_CP024517.1	1	135	75386	74991	1.27e-31	122	66.667	99	99	57	circular	2017-11-09								IncFIB(Mar)_1_pNDM-Mar, JN420336	IncF RST(F-:A-:B-):FIA(-);FIB(-);FIC(-);FII(-);FIIK(-);FIIS(-);FIIY(-)	212079	44.1901	Klebsiella pneumoniae	Klebsiella pneumoniae (573)	Klebsiella (570)	Enterobacteriaceae (543)	Enterobacterales (91347)	Gammaproteobacteria (1236)	Proteobacteria (1224)	Bacteria (2)
	NZ_CP024497.1	1	135	75386	74991	1.27e-31	122	66.667	99	99	58	circular	2017-11-09								IncFIB(Mar)_1_pNDM-Mar, JN420336	IncF RST(F-:A-:B-):FIA(-);FIB(-);FIC(-);FII(-);FIIK(-);FIIS(-);FIIY(-)	212097	44.192	Klebsiella pneumoniae	Klebsiella pneumoniae (573)	Klebsiella (570)	Enterobacteriaceae (543)	Enterobacterales (91347)	Gammaproteobacteria (1236)	Proteobacteria (1224)	Bacteria (2)
	NZ_CP024501.1	1	135	75386	74991	1.27e-31	122	66.667	99	99	59	circular	2017-11-08								IncFIB(Mar)_1_pNDM-Mar, JN420336	IncF RST(F-:A-:B-):FIA(-);FIB(-);FIC(-);FII(-);FIIK(-);FIIS(-);FIIY(-)	212195	44.2004	Klebsiella pneumoniae	Klebsiella pneumoniae (573)	Klebsiella (570)	Enterobacteriaceae (543)	Enterobacterales (91347)	Gammaproteobacteria (1236)	Proteobacteria (1224)	Bacteria (2)
	NZ_CP031818.1	1	135	128495	128890	1.55e-31	122	66.667	99	99	60	circular	2018-09-26								Col440I_1, CP023920.1|IncFIB(Mar)_1_pNDM-Mar, JN420336	IncF RST(F-:A-:B-):FIA(-);FIB(-);FIC(-);FII(-);FIIK(-);FIIS(-);FIIY(-)	430829	47.9958	Klebsiella pneumoniae	Klebsiella pneumoniae (573)	Klebsiella (570)	Enterobacteriaceae (543)	Enterobacterales (91347)	Gammaproteobacteria (1236)	Proteobacteria (1224)	Bacteria (2)
	NZ_CP022727.1	1	136	23475	23074	1.61e-31	122	66.912	99	99	13	circular	2018-09-08	South Korea: Yeongam, Jeollanam-do	South Korea,Yeongam,Jeollanam-do	34.7979	126.627	rotten onion bulb	Allium cepa L.	single cell			130525	55.4982	Erwinia persicina	Erwinia persicina (55211)	Erwinia (551)	Erwiniaceae (1903409)	Enterobacterales (91347)	Gammaproteobacteria (1236)	Proteobacteria (1224)	Bacteria (2)
	NC_018978.1	1	136	2991	2590	7.18e-31	120	67.153	99	99	3	circular	2010-11-16										28138	50.2097	Erwinia amylovora ATCC BAA-2158	Erwinia amylovora (552)	Erwinia (551)	Erwiniaceae (1903409)	Enterobacterales (91347)	Gammaproteobacteria (1236)	Proteobacteria (1224)	Bacteria (2)
	NC_013972.1	1	136	3129	2728	7.18e-31	120	67.153	99	99	4	circular	2010-03-19										28243	50.2425	Erwinia amylovora ATCC 49946	Erwinia amylovora (552)	Erwinia (551)	Erwiniaceae (1903409)	Enterobacterales (91347)	Gammaproteobacteria (1236)	Proteobacteria (1224)	Bacteria (2)
	NZ_CP024971.1	1	136	3129	2728	7.18e-31	120	67.153	99	99	5	circular	2017-12-06	Belarus: Minsk area, Myadzel reg.	Belarus,Myadzel	54.8211	26.968	Malus sp.		cell culture			28251	50.2389	Erwinia amylovora	Erwinia amylovora (552)	Erwinia (551)	Erwiniaceae (1903409)	Enterobacterales (91347)	Gammaproteobacteria (1236)	Proteobacteria (1224)	Bacteria (2)
	NC_013957.1	1	136	3129	2728	7.18e-31	120	67.153	99	99	6	circular	2010-03-25										28259	50.2353	Erwinia amylovora CFBP1430	Erwinia amylovora (552)	Erwinia (551)	Erwiniaceae (1903409)	Enterobacterales (91347)	Gammaproteobacteria (1236)	Proteobacteria (1224)	Bacteria (2)
	HG813239.1	1	136	3129	2728	7.18e-31	120	67.153	99	99	7	circular	2015-10-24										28315	50.1854	Erwinia amylovora	Erwinia amylovora (552)	Erwinia (551)	Erwiniaceae (1903409)	Enterobacterales (91347)	Gammaproteobacteria (1236)	Proteobacteria (1224)	Bacteria (2)
	NC_004834.1	1	136	4651	4250	7.99e-31	120	67.153	99	99	8	circular	2003-06-17										29593	49.7347	Erwinia sp. Ejp 556	Erwinia sp. Ejp 556 (231374)	Erwinia (551)	Erwiniaceae (1903409)	Enterobacterales (91347)	Gammaproteobacteria (1236)	Proteobacteria (1224)	Bacteria (2)
	NC_017442.1	1	136	11961	11560	7.99e-31	120	67.153	99	99	9	circular	2012-05-01										30866	49.9125	Erwinia sp. Ejp617	Erwinia sp. Ejp617 (215689)	Erwinia (551)	Erwiniaceae (1903409)	Enterobacterales (91347)	Gammaproteobacteria (1236)	Proteobacteria (1224)	Bacteria (2)
	NC_013263.1	1	136	25040	25441	8e-31	120	67.153	99	99	10	circular	2009-09-18										35909	49.8872	Erwinia pyrifoliae Ep1/96	Erwinia pyrifoliae (79967)	Erwinia (551)	Erwiniaceae (1903409)	Enterobacterales (91347)	Gammaproteobacteria (1236)	Proteobacteria (1224)	Bacteria (2)
	NZ_CP023568.1	1	136	37419	37018	8.01e-31	120	67.153	99	99	11	circular	2018-03-04	South Korea	South Korea	36.5582	127.941	Apple twig	Apple	whole organism			48456	50.2559	Erwinia pyrifoliae	Erwinia pyrifoliae (79967)	Erwinia (551)	Erwiniaceae (1903409)	Enterobacterales (91347)	Gammaproteobacteria (1236)	Proteobacteria (1224)	Bacteria (2)
	NZ_CP023568.1	1	136	2743	2342	8.01e-31	120	67.153	99	99	12	circular	2018-03-04	South Korea	South Korea	36.5582	127.941	Apple twig	Apple	whole organism			48456	50.2559	Erwinia pyrifoliae	Erwinia pyrifoliae (79967)	Erwinia (551)	Erwiniaceae (1903409)	Enterobacterales (91347)	Gammaproteobacteria (1236)	Proteobacteria (1224)	Bacteria (2)
Plasmids excluded from phylogenetic analysis
Cedecia neteri	NZ_CP023526.1	1	133	155673	156068	8.03e-29	114	60.902	97	97	456	circular	2017-10-01	USA:CA	USA,CA	36.7015	-118.756	human foot	Homo sapiens				254496	48.4381	Cedecea neteri	Cedecea neteri (158822)	Cedecea (158483)	Enterobacteriaceae (543)	Enterobacterales (91347)	Gammaproteobacteria (1236)	Proteobacteria (1224)	Bacteria (2)
Leclercia	NZ_CP035380.1	1	133	72449	72844	1.09e-20	91.7	56.391	97	97	459	circular	2019-07-17	China:Wenzhou	China,Wenzhou	28.0153	120.656			single culture			108995	50.1381	Leclercia adecarboxylata	Leclercia adecarboxylata (83655)	Leclercia (83654)	Enterobacteriaceae (543)	Enterobacterales (91347)	Gammaproteobacteria (1236)	Proteobacteria (1224)	Bacteria (2)
	NZ_CP026390.1	1	133	48347	48742	1.14e-20	91.7	57.143	99	97	457	circular	2018-02-24	USA		38.9847	-77.0947						195394	52.7775	Leclercia sp. LSNIH3	Leclercia sp. LSNIH3 (1920116)	Leclercia (83654)	Enterobacteriaceae (543)	Enterobacterales (91347)	Gammaproteobacteria (1236)	Proteobacteria (1224)	Bacteria (2)
	NZ_CP026170.1	1	133	36095	36490	1.14e-20	91.7	57.143	97	97	458	circular	2018-01-31	USA		38.9847	-77.0947						128920	51.7872	Leclercia sp. LSNIH1	Leclercia sp. LSNIH1 (1920114)	Leclercia (83654)	Enterobacteriaceae (543)	Enterobacterales (91347)	Gammaproteobacteria (1236)	Proteobacteria (1224)	Bacteria (2)
	NZ_CP026390.1	1	136	101245	101646	3.12e-26	107	59.559	99	99	376	circular	2018-02-24	USA		38.9847	-77.0947						195394	52.7775	Leclercia sp. LSNIH3	Leclercia sp. LSNIH3 (1920116)	Leclercia (83654)	Enterobacteriaceae (543)	Enterobacterales (91347)	Gammaproteobacteria (1236)	Proteobacteria (1224)	Bacteria (2)
	MH909331.1	1	135	239398	239799	1.59e-27	111	63.043	99	99	235	circular	2019-03-29								IncHI2A_1, BX664015|IncHI2_1, BX664015	IncHI2 DLST(1):smr0018(1);smr0199(1)	306267	47.0351	Leclercia adecarboxylata	Leclercia adecarboxylata (83655)	Leclercia (83654)	Enterobacteriaceae (543)	Enterobacterales (91347)	Gammaproteobacteria (1236)	Proteobacteria (1224)	Bacteria (2)
	NZ_CP040888.1	1	135	258257	258658	1.14e-26	108	62.319	99	99	300	linear	2019-06-22	China: Hangzhou	China,Hangzhou	30.249	120.205	stool	Homo sapiens	cell culture	IncHI2A_1, BX664015|IncHI2_1, BX664015	IncHI2 DLST(1):smr0018(1);smr0199(1)	327617	46.8974	Leclercia adecarboxylata	Leclercia adecarboxylata (83655)	Leclercia (83654)	Enterobacteriaceae (543)	Enterobacterales (91347)	Gammaproteobacteria (1236)	Proteobacteria (1224)	Bacteria (2)
	NZ_CP031102.1	1	135	195683	195282	1.59e-27	111	63.043	99	99	204	circular	2018-07-26	China: Hangzhou	China,Hangzhou	30.249	120.205		Homo sapiens		IncHI2_1, BX664015|IncHI2A_1, BX664015	IncHI2 DLST(-):smr0018(~1);smr0199(-)	221681	46.7807	Leclercia sp. W17	Leclercia sp. W17 (2282309)	Leclercia (83654)	Enterobacteriaceae (543)	Enterobacterales (91347)	Gammaproteobacteria (1236)	Proteobacteria (1224)	Bacteria (2)
Phytobacter	NZ_CP011601.1	1	135	214978	214577	1.59e-27	111	63.043	99	99	228	circular	2015-06-10	USA:Virginia		38.14	-78.45	Perirectal	Homo sapiens		IncHI2A_1, BX664015|IncHI2_1, BX664015	IncHI2 DLST(1):smr0018(1);smr0199(1)	295619	47.204	Phytobacter ursingii	Phytobacter ursingii (1972431)	Phytobacter (447792)		Enterobacterales (91347)	Gammaproteobacteria (1236)	Proteobacteria (1224)	Bacteria (2)
Plesiomonas	NZ_CP027853.1	1	136	180836	180423	3.23e-19	87.4	48.921	99	99	412	circular	2018-03-29	USA:Mississippi	USA,Mississippi	32.9716	-89.7348	catfish		whole organism			395858	49.0744	Plesiomonas shigelloides	Plesiomonas shigelloides (703)	Plesiomonas (702)		Enterobacterales (91347)	Gammaproteobacteria (1236)	Proteobacteria (1224)	Bacteria (2)
	NZ_CP027854.1	2	135	33554	33159	2.53e-19	87.8	51.493	98	98	444	circular	2018-03-29	USA:Mississippi	USA,Mississippi	32.9716	-89.7348	catfish		whole organism			50109	43.9422	Plesiomonas shigelloides	Plesiomonas shigelloides (703)	Plesiomonas (702)		Enterobacterales (91347)	Gammaproteobacteria (1236)	Proteobacteria (1224)	Bacteria (2)
Raoultella	KY270853.1	1	135	163954	163559	2.04e-28	113	61.481	99	99	305	circular	2017-04-08										234154	46.2119	Raoultella ornithinolytica	Raoultella ornithinolytica (54291)	Raoultella (160674)	Enterobacteriaceae (543)	Enterobacterales (91347)	Gammaproteobacteria (1236)	Proteobacteria (1224)	Bacteria (2)
	NC_023911.1	1	135	148135	147740	2.04e-28	113	61.481	99	99	312	circular	2014-04-09										277682	46.859	Raoultella planticola	Raoultella planticola (575)	Raoultella (160674)	Enterobacteriaceae (543)	Enterobacterales (91347)	Gammaproteobacteria (1236)	Proteobacteria (1224)	Bacteria (2)
	NZ_CP021328.1	1	135	2837	2442	2.04e-28	113	61.481	99	99	323	circular	2017-07-07	China: Hangzhou		30.3	120.2	necrotic tissue	Homo sapiens		IncFII(Yp)_1_Yersenia, CP000670|IncFIB(pQil)_1_pQil, JN233705|IncU_1, DQ401103	IncF RST(F-:A-:B-):FIA(-);FIB(-);FIC(-);FII(-);FIIK(6?);FIIS(-);FIIY(4?)	446611	48.686	Raoultella ornithinolytica	Raoultella ornithinolytica (54291)	Raoultella (160674)	Enterobacteriaceae (543)	Enterobacterales (91347)	Gammaproteobacteria (1236)	Proteobacteria (1224)	Bacteria (2)
	MF135534.1	1	135	140245	140646	1.25e-27	111	63.043	99	99	184	circular	2018-05-01								IncHI2_1, BX664015|IncHI2A_1, BX664015	IncHI2 DLST(3):smr0018(3);smr0199(2)	253021	45.6595	Raoultella ornithinolytica	Raoultella ornithinolytica (54291)	Raoultella (160674)	Enterobacteriaceae (543)	Enterobacterales (91347)	Gammaproteobacteria (1236)	Proteobacteria (1224)	Bacteria (2)
Chromosomal
	NZ_CP018654.1	1	137	14202	14612	1.52e-55	191	100	100	100	1	circular	2017-11-15	USA	USA	39.7837	-100.446	human	missing				33784	50.2042	Salmonella enterica subsp. enterica serovar Enteritidis	Salmonella enterica (28901)	Salmonella (590)	Enterobacteriaceae (543)	Enterobacterales (91347)	Gammaproteobacteria (1236)	Proteobacteria (1224)	Bacteria (2)
	LN831044.1	1	137	1031796	1031386	1.63e-51	179	94.891	100	100	2	circular	2015-03-22					urine					1078911	50.7921	Escherichia coli	Escherichia coli (562)	Escherichia (561)	Enterobacteriaceae (543)	Enterobacterales (91347)	Gammaproteobacteria (1236)	Proteobacteria (1224)	Bacteria (2)

## Sheet: Table S4
Table S4: PLSDB Enterobacterales plasmids categorized according to H-NS homolog type
HppE	HppF	HppH	HppP	HppR	HppX	Unamed Enterobacter	Unamed Klebsiella
NZ_CP022727.1	NZ_CP017451.1	NZ_CP035634.1	NZ_CP031651.1	CP034837.1	NZ_CP009619.1	NZ_CP019840.1	NZ_CP026273.1
NZ_CP023568.1	NZ_CP025964.2	NZ_CP017185.1	NZ_CP038855.1	CP034838.1	NZ_CP017893.1	NZ_CP022149.1
NZ_CP023568.1	NZ_CP028952.1	MG662415.1	NC_014561.1	CP034839.1	NZ_CP017898.1
NC_017442.1	NZ_CP022441.1	MG014722.1	NZ_CP014128.2	NC_015062.1	NZ_CP017901.1
NC_013263.1	NZ_CP031369.1	LT221036.1	NZ_CP034471.1	NC_017060.1	NZ_CP017904.1
NC_004834.1	NZ_CP034406.1	LT985297.1	NZ_CP034476.1	NZ_CP032297.1	NZ_CP017909.1
NC_013957.1	NZ_CP028929.1	KY401053.1	NZ_CP034150.1	NZ_CP019063.1	NZ_CP017915.1
NC_013972.1	NZ_LN824134.1	KX518743.1	NZ_LN907828.1	NZ_CP036488.1	NZ_CP019840.1
NC_018978.1	NZ_CP042868.1	KX721511.1	NZ_CP031651.1	NC_010699.1	NZ_CP022149.1
NZ_CP024971.1	NZ_CP042866.1	CP012141.1	NZ_CP016892.1
HG813239.1	NZ_CP036336.1	KU353730.1	NZ_CP034471.1
NC_022963.1	NZ_CP019048.1	KU994859.1	NZ_CP034476.1
NC_005706.1	NC_018107.1	KX084394.1	NC_014561.1
NC_004445.1	MG845201.1	MF344580.1	NZ_CP016892.1
	MG845200.1	NC_021819.1	NZ_CP028351.1
	MF344567.1	MG372114.1	NZ_CP022519.1
	MF344566.1	MG014720.1	NZ_CP034150.1
	MF344565.1	MF678350.1	NC_017533.1
	MF344564.1	KY689632.1	NZ_CP028351.1
	MF344563.1	KY689633.1	NZ_CP014128.2
	MF344562.1	KY990887.1	NZ_CP022519.1
	MF344561.1	KY421937.1	NZ_CP038855.1
	KX839207.1	KY019259.1	NZ_CP020944.2
	KU318421.1	KY075659.1	NZ_CP014208.1
	CP027603.1	KX856065.1	NZ_CP022429.1
	CP026369.1	KY019258.1	NZ_CP014208.1
	AP018583.1	CP042898.1	NC_016817.1
	NZ_CP034201.1	KM396298.1	CP003086.1
	NZ_CP040726.1	KM396299.1	NZ_CP035036.1
	NC_017541.1	KM396300.1	NZ_CP017591.1
	NZ_LR134257.1	KR653209.1	NC_014839.1
	NZ_LR134211.1	KT334335.1	NC_014840.1
	NZ_CP041024.1	KU254578.1	NZ_CP040096.1
	NZ_CP037743.1	KU341381.1	NZ_CP010326.1
	NZ_CP035906.1	KU743384.1	NZ_CP032703.1
	NZ_CP035384.1	KX129782.1	NC_014838.1
	NZ_CP034776.1	KX246266.1	KU356480.1
	NZ_CP034124.1	KX421096.1	LN831184.1
	NZ_CP034083.1	KX434879.1	NZ_CP013487.1
	NZ_CP034046.1	MG773376.1	NZ_CP016416.1
	NZ_CP033955.1	MH128771.1
	NZ_CP031258.1	MH179305.1
	NZ_CP030270.1	MH208235.1
	NZ_CP029383.1	MH329870.1
	NZ_CP028390.1	MH522413.1
	NZ_CP026587.1	MH522419.1
	NZ_CP026166.1	MH522420.1
	NZ_CP026022.1	MH522421.1
	NZ_CP025081.1	MH522423.1
	NZ_CP024708.1	MH522424.1
	NZ_CP023723.1	MH522425.1
	NZ_CP019049.1	MH522426.1
	NZ_CP018338.1	MH924589.1
	NZ_CP016815.1	MK169211.1
	NZ_CP014011.1	MK477602.1
	NZ_CP014009.1	MK477603.1
	NC_006625.1	MK477605.1
	NC_005249.1	MK477606.1
	MN058044.1	MK477607.1
	MK413722.1	MK477608.1
	MH263654.1	MK477609.1
	MH255828.1	MK477612.1
	MG053312.1	MK477614.1
	MF943217.1	MK477616.1
	MF398271.1	MK477618.1
	CP041374.1	MK477619.1
	CP029383.2	MK477620.1
	CP028390.2	NZ_CP012397.1
	AP019666.1	NZ_CP015725.1
	AP019549.1	NZ_CP015833.1
	NZ_CP032356.1	NZ_CP019019.1
	NZ_CP031818.1	NZ_CP020493.1
	NZ_CP024517.1	NZ_CP021177.1
	NZ_CP024501.1	NZ_CP021209.1
	NZ_CP024497.1	NZ_CP021727.1
	NZ_CP031736.1	NZ_CP022165.1
	NZ_CP022612.1	NZ_CP022169.1
	NZ_CP020854.1	NZ_CP022451.1
	NZ_CP020068.1	NZ_CP022735.1
	NZ_CP016921.1	NZ_CP023143.1
	NZ_CP012754.1	NZ_CP025402.1
	NZ_CP006799.1	NZ_CP031547.1
	NZ_AP018748.1	NZ_CP033224.2
	NZ_CP023417.1	NZ_CP033253.2
	NZ_FO834905.1	NZ_CP033256.1
	NZ_CP034040.1	NZ_CP033351.2
	NZ_CP032223.1	NZ_CP033353.2
	NZ_CP032208.1	NZ_CP034820.1
	NZ_CP027156.1	NZ_CP040457.1
	NZ_CP018720.1	NZ_CP041174.1
	NZ_CP018714.1	NZ_CP041180.1
	NZ_CP018708.1	NZ_CP041182.1
	NZ_CP018702.1	NZ_CP043951.1
	NZ_CP018696.1	NZ_LT795115.1
	NZ_CP018687.1	CP031284.1
	NZ_CP018313.1	NZ_CP031575.1
	NZ_CP017986.1	MH522418.1
	NZ_CP015501.1	MK477617.1
	NZ_CP007734.1	AP019388.1
	MF150122.1	KP975077.1
	CP014776.1	LN830952.1
	KX029332.1	LT994835.1
	MG288682.1	AP018352.1
	MH733011.1	AP019382.1
	MK262712.1	MF344581.1
	MK413719.1	CP013215.1
	NC_016980.1	CP019195.1
	NZ_CP004000.1	MF344582.1
	NZ_CP008933.1	MF344583.1
	NZ_CP018961.1	CP042895.1
	NZ_CP020848.1	CP044215.1
	NZ_CP020902.1	AP019383.1
	NZ_CP021699.1	AP019384.1
	NZ_CP024507.1	CP044256.1
	NZ_CP026172.1	KM877269.1
	NZ_CP026186.1	KY270852.1
	NZ_CP026398.1	KY863418.1
	NZ_CP031580.1	AP019386.1
	NZ_CP032915.1	AP019387.1
	NZ_CP034681.1	KY978628.1
	NZ_CP041093.1	LN794248.1
	NZ_CP041935.1	KX810825.1
	NZ_CP043933.1	MG878867.1
	NZ_CP018339.1	MH105051.1
		MH399264.1
		MH829594.1
		MK413720.1
		NC_005211.1
		NC_024983.1
		NZ_CP008825.1
		NZ_CP008899.1
		NZ_CP016526.1
		NZ_CP018460.1
		NZ_CP019559.1
		NZ_CP020529.1
		NZ_CP021463.1
		NZ_CP022533.1
		NZ_CP031724.1
		NZ_CP032842.1
		NZ_CP022696.1
		NZ_CP039271.1
		NZ_CP040696.1
		NZ_CP041734.1
		NZ_CP043855.1
		NZ_CP024813.1
		NZ_CP024910.1
		NZ_CP043927.1
		NZ_CP044051.1
		NZ_CP025277.1
		NZ_CP026661.1
		NZ_CP027144.1
		NZ_CP028197.1
		NZ_CP029037.1
		NZ_CP029248.1
		NZ_LT991955.1
		NZ_CP029717.1
		NZ_CP030080.1
		NZ_CP040806.1
		NZ_CP016764.1
		NZ_CP031567.1
		NZ_CP016838.1
		NC_012555.1
		NC_012556.1
		NZ_CP030920.1
		NZ_CP031135.1
		NZ_CP032179.1
		NZ_CP010380.1
		NC_002305.1
		CP041449.1
		NZ_CP039717.1
		NZ_CP022495.1
		NZ_CP024236.1
		NZ_CP026790.1
		KP899804.1
		KP899805.1
		KP899806.1
		KX129784.1
		LT985296.1
		MG904992.1
		MG948335.1
		MN101856.1
		MN101858.1
		NC_003384.1
		NC_009981.1
		NC_013365.1
		NC_023277.2
		NC_023289.2
		NZ_CP018652.1
		NZ_CP018656.1
		NZ_CP029690.1
		NZ_CP029729.1
		NZ_CP033094.1
		NZ_CP037911.1
		NZ_CP039559.1
		MH733010.1
		LT905061.1
		NC_016825.1
		NZ_CP029645.1
		NZ_CP029877.1
		NZ_CP029879.1
		NZ_CP029887.1
		NZ_CP029895.1
		NZ_CP029910.1
		NZ_CP029924.1
		NZ_CP029926.1
		NZ_CP029931.1
		NZ_CP029934.1
		NZ_CP029935.1
		NZ_CP029937.1
		NZ_CP029939.1
		NZ_CP029941.1
		NZ_CP029943.1
		NZ_CP029947.1
		NZ_CP029948.1
		NZ_CP029953.1
		NZ_CP029955.1
		NZ_CP029957.1
		NZ_LT904879.1

## Sheet: Table S5
Table S5: Plasmids with two H-NS homologs
Taxon name	NCBI Nucleotide Accession Number	Query start	Query end	Subject start	Subject end	Evalue	Bitscore	Percent identity	Query coverage	Topology (NCBI Nucleotide)	Length (NCBI Nucleotide)	CreateDate (NCBI Nucleotide)	Location_BIOSAMPLE	Location (parsed)	Location latitude	Location longitude	IsolationSource_BIOSAMPLE	Host_BIOSAMPLE	SampleType_BIOSAMPLE	PlasmidFinder result	pMLST	GC percent (NCBI Nucleotide)	Taxon species	Taxon genus	Taxon family	Taxon order	Taxon class	Taxon phylum	Taxon superkingdom
Pantoea vagans	NZ_CP022519.1	1	135	110030	109632	1.4e-17	82.8	53.333	99	circular	130944	2018-06-13	China: Nanjing	China,Nanjing	32.061	118.792		masson pine	cell culture			51.7443	Pantoea vagans (470934)	Pantoea (53335)	Erwiniaceae (1903409)	Enterobacterales (91347)	Gammaproteobacteria (1236)	Proteobacteria (1224)	Bacteria (2)
Pantoea vagans	NZ_CP022519.1	1	135	111300	110902	2.09e-29	116	62.963	99	circular	130944	2018-06-13	China: Nanjing	China,Nanjing	32.061	118.792		masson pine	cell culture			51.7443	Pantoea vagans (470934)	Pantoea (53335)	Erwiniaceae (1903409)	Enterobacterales (91347)	Gammaproteobacteria (1236)	Proteobacteria (1224)	Bacteria (2)
Pantoea vagans	NZ_CP028351.1	1	135	21985	21587	2.79e-19	87.8	56.296	99	circular	166637	2018-04-11	China: Lishui	China,Lishui	28.4704	119.918	blood of an infant	Homo sapiens	blood sample			53.0164	Pantoea vagans (470934)	Pantoea (53335)	Erwiniaceae (1903409)	Enterobacterales (91347)	Gammaproteobacteria (1236)	Proteobacteria (1224)	Bacteria (2)
Pantoea vagans	NZ_CP028351.1	1	135	23860	23462	1.21e-28	114	62.222	99	circular	166637	2018-04-11	China: Lishui	China,Lishui	28.4704	119.918	blood of an infant	Homo sapiens	blood sample			53.0164	Pantoea vagans (470934)	Pantoea (53335)	Erwiniaceae (1903409)	Enterobacterales (91347)	Gammaproteobacteria (1236)	Proteobacteria (1224)	Bacteria (2)
Pantoea vagans C9-1	NC_014561.1	1	135	32090	31692	3.11e-19	87.4	56.296	99	circular	167983	2010-10-05										52.9571	Pantoea vagans (470934)	Pantoea (53335)	Erwiniaceae (1903409)	Enterobacterales (91347)	Gammaproteobacteria (1236)	Proteobacteria (1224)	Bacteria (2)
Pantoea vagans C9-1	NC_014561.1	1	135	35049	34651	1.21e-28	114	62.222	99	circular	167983	2010-10-05										52.9571	Pantoea vagans (470934)	Pantoea (53335)	Erwiniaceae (1903409)	Enterobacterales (91347)	Gammaproteobacteria (1236)	Proteobacteria (1224)	Bacteria (2)
Pantoea agglomerans	NZ_CP016892.1	1	135	25639	26037	5.22e-30	118	63.704	99	circular	173592	2016-08-26	China: Anhui Province	China,Anhui Province	32	117	lettuce		single cell			52.4362	Pantoea agglomerans (549)	Pantoea (53335)	Erwiniaceae (1903409)	Enterobacterales (91347)	Gammaproteobacteria (1236)	Proteobacteria (1224)	Bacteria (2)
Pantoea agglomerans	NZ_CP016892.1	1	135	28622	29020	2.12e-17	82.4	57.037	99	circular	173592	2016-08-26	China: Anhui Province	China,Anhui Province	32	117	lettuce		single cell			52.4362	Pantoea agglomerans (549)	Pantoea (53335)	Erwiniaceae (1903409)	Enterobacterales (91347)	Gammaproteobacteria (1236)	Proteobacteria (1224)	Bacteria (2)
Pantoea agglomerans	NZ_CP034150.1	1	135	122559	122161	6.92e-23	97.8	57.778	99	circular	179590	2018-12-05	Poland	Poland	52.0977	19.0258	Poland, Warsaw area		whole organism			52.9723	Pantoea agglomerans (549)	Pantoea (53335)	Erwiniaceae (1903409)	Enterobacterales (91347)	Gammaproteobacteria (1236)	Proteobacteria (1224)	Bacteria (2)
Pantoea agglomerans	NZ_CP034150.1	1	135	125542	125144	5.22e-30	118	63.704	99	circular	179590	2018-12-05	Poland	Poland	52.0977	19.0258	Poland, Warsaw area		whole organism			52.9723	Pantoea agglomerans (549)	Pantoea (53335)	Erwiniaceae (1903409)	Enterobacterales (91347)	Gammaproteobacteria (1236)	Proteobacteria (1224)	Bacteria (2)
Pantoea vagans	NZ_CP038855.1	1	135	136902	137300	3.29e-29	115	62.963	99	circular	180464	2019-04-15	Uganda	Uganda	1.53336	32.2167		eucalyptus	bacteria			53.0577	Pantoea vagans (470934)	Pantoea (53335)	Erwiniaceae (1903409)	Enterobacterales (91347)	Gammaproteobacteria (1236)	Proteobacteria (1224)	Bacteria (2)
Pantoea vagans	NZ_CP038855.1	1	135	139860	140258	3.81e-19	87.4	56.296	99	circular	180464	2019-04-15	Uganda	Uganda	1.53336	32.2167		eucalyptus	bacteria			53.0577	Pantoea vagans (470934)	Pantoea (53335)	Erwiniaceae (1903409)	Enterobacterales (91347)	Gammaproteobacteria (1236)	Proteobacteria (1224)	Bacteria (2)
Pantoea agglomerans	NZ_CP031651.1	1	135	38515	38117	2.75e-18	84.7	55.556	99	circular	182169	2018-11-05	USA: Alaska: Fairbanks		64.8756	-147.669	soil core					52.3009	Pantoea agglomerans (549)	Pantoea (53335)	Erwiniaceae (1903409)	Enterobacterales (91347)	Gammaproteobacteria (1236)	Proteobacteria (1224)	Bacteria (2)
Pantoea agglomerans	NZ_CP031651.1	1	135	41498	41100	5.22e-30	118	63.704	99	circular	182169	2018-11-05	USA: Alaska: Fairbanks		64.8756	-147.669	soil core					52.3009	Pantoea agglomerans (549)	Pantoea (53335)	Erwiniaceae (1903409)	Enterobacterales (91347)	Gammaproteobacteria (1236)	Proteobacteria (1224)	Bacteria (2)
Pantoea vagans	NZ_CP014128.2	1	135	6899	6501	3.38e-23	99	58.519	99	circular	197914	2016-02-12	USA:DC	USA,DC	38.8937	-76.9879	wound swab	Homo sapiens				52.2995	Pantoea vagans (470934)	Pantoea (53335)	Erwiniaceae (1903409)	Enterobacterales (91347)	Gammaproteobacteria (1236)	Proteobacteria (1224)	Bacteria (2)
Pantoea vagans	NZ_CP014128.2	1	135	9873	9475	9.29e-29	114	62.222	99	circular	197914	2016-02-12	USA:DC	USA,DC	38.8937	-76.9879	wound swab	Homo sapiens				52.2995	Pantoea vagans (470934)	Pantoea (53335)	Erwiniaceae (1903409)	Enterobacterales (91347)	Gammaproteobacteria (1236)	Proteobacteria (1224)	Bacteria (2)
Pantoea agglomerans	NZ_CP034471.1	1	135	49623	49225	2.68e-17	82	54.815	99	circular	211326	2019-02-07	USA:NY	USA,NY	43.1562	-75.845	Leaf from Rome apple cultivar					51.9136	Pantoea agglomerans (549)	Pantoea (53335)	Erwiniaceae (1903409)	Enterobacterales (91347)	Gammaproteobacteria (1236)	Proteobacteria (1224)	Bacteria (2)
Pantoea agglomerans	NZ_CP034471.1	1	135	52607	52209	5.22e-30	118	63.704	99	circular	211326	2019-02-07	USA:NY	USA,NY	43.1562	-75.845	Leaf from Rome apple cultivar					51.9136	Pantoea agglomerans (549)	Pantoea (53335)	Erwiniaceae (1903409)	Enterobacterales (91347)	Gammaproteobacteria (1236)	Proteobacteria (1224)	Bacteria (2)
Pantoea agglomerans	NZ_CP034476.1	1	135	143231	143629	5.22e-30	118	63.704	99	circular	211326	2019-02-01	USA:NY	USA,NY	43.1562	-75.845	Leaf from Rome apple cultivar					51.9136	Pantoea agglomerans (549)	Pantoea (53335)	Erwiniaceae (1903409)	Enterobacterales (91347)	Gammaproteobacteria (1236)	Proteobacteria (1224)	Bacteria (2)
Pantoea agglomerans	NZ_CP034476.1	1	135	146215	146613	2.68e-17	82	54.815	99	circular	211326	2019-02-01	USA:NY	USA,NY	43.1562	-75.845	Leaf from Rome apple cultivar					51.9136	Pantoea agglomerans (549)	Pantoea (53335)	Erwiniaceae (1903409)	Enterobacterales (91347)	Gammaproteobacteria (1236)	Proteobacteria (1224)	Bacteria (2)
Duplicate HppP
Pantoea ananatis	NZ_CP014208.1	3	135	12015	12404	8.14e-26	106	61.654	97	circular	331058	2016-05-28	China: Zhejiang	China,Zhejiang	29	120	environmental	rice	Whole organism			52.1794	Pantoea ananatis (553)	Pantoea (53335)	Erwiniaceae (1903409)	Enterobacterales (91347)	Gammaproteobacteria (1236)	Proteobacteria (1224)	Bacteria (2)
Pantoea ananatis	NZ_CP014208.1	3	135	323017	323406	8.14e-26	106	61.654	97	circular	331058	2016-05-28	China: Zhejiang	China,Zhejiang	29	120	environmental	rice	Whole organism			52.1794	Pantoea ananatis (553)	Pantoea (53335)	Erwiniaceae (1903409)	Enterobacterales (91347)	Gammaproteobacteria (1236)	Proteobacteria (1224)	Bacteria (2)
Duplicate HppE
Erwinia pyrifoliae	NZ_CP023568.1	1	136	37419	37018	8.01e-31	120	67.153	99	circular	48456	2018-03-04	South Korea	South Korea	36.5582	127.941	Apple twig	Apple	whole organism			50.2559	Erwinia pyrifoliae (79967)	Erwinia (551)	Erwiniaceae (1903409)	Enterobacterales (91347)	Gammaproteobacteria (1236)	Proteobacteria (1224)	Bacteria (2)
Erwinia pyrifoliae	NZ_CP023568.1	1	136	2743	2342	8.01e-31	120	67.153	99	circular	48456	2018-03-04	South Korea	South Korea	36.5582	127.941	Apple twig	Apple	whole organism			50.2559	Erwinia pyrifoliae (79967)	Erwinia (551)	Erwiniaceae (1903409)	Enterobacterales (91347)	Gammaproteobacteria (1236)	Proteobacteria (1224)	Bacteria (2)

## Sheet: Table S6
Table S6: Oligonucleotide primers used in this study
	Primer Name	Sequence
Gene Deletion
	stpAKO.fw	TAATAGTTTTTGTTTTCTGCGTTAAAAGGTTTTTATTGATGTGTAGGCTGGAGCTGCTTC
	stpAKO.rv	ATAGAGACAGGAAACGCAGCGCCATCTGTTAAAGGTTATCCATATGAATATCCTCCTTAG
	hfpKO.fw	CCTTATTAATCACCTATTTTAAAACACCGGACAACATACTGTGTAGGCTGGAGCTGCTTC
	hfpKO.rv	CAGCGAACGAAAGTAAAACCGCCAAATTAGATTGACGGTTCATATGAATATCCTCCTTAG
RT-qPCR
	hnsRT.fw	CTCTGGAAACGCTTGAAGAAATG
	hnsRT.rv	GAGTGCGTTCTTCCACTTCA
	stpART.fw	CGAATTCTCCATTGACGTTCTTG
	stpART.rv	GCGTTGCTGCAATTCTTCTT
	hfpRT.fw	ACACCGGACAACATACTATG
	hfpRT.rv	CTTCAACGACAGCGGAGAGT
	hilD.RT.fw	TGAGTACGTCAACGCTCAAACGGA
	hilD.RT.rv	TTGCTGCCTGATTCATTCTTGCCG
	ssrA.RT.fw	ACATAAACGGCAAAGGATGGCACG
	ssrA.RT.rv	TCGGGAAGTTTAACCGTCACCCCA
	pipB.RT.fw	CCGGTACGAAAGAAGCAATGA
	pipB.RT.rv	GCTTCTTCTTACTCCACCACAG
	ssaG.RT.fw	GTGGATATGCTCTCCCACAT
	ssaG.RT.rv	TGCGCTTTAATCATCGATTCTG
	sicA.RT.fw	GAAGAACGTGTTGCGGAAATG
	sicA.RT.rv	AAACCGTCCATCATATCTTGAGG

## Sheet: Table S7
Table S7. Amino acid positions in H-NS for which functions have been experimentally determined
Protein	Amino Acid	Change	Domain	Function	Paper	Paper notes	doi
H-NS	L26P	P	N-term	Tetramerization strongly inhibited	Stella et al, (2005)		10.1038/sj.emboj.7600754
H-NS	L30P	P	N-term	Tetramerization strongly inhibited
H-NS	L33P	P	N-term	Tetramerization strongly inhibited
H-NS	ΔGRTP115		C-term	Tetramerization strongly inhibited
H-NS	L30P/ΔGRTP115		N/C	Inactivate tetramerization
H-NS	L30P/ΔP115		N/C	Inactivate tetramerization
H-NS	L30P	P	N-term	Dimer/oligomer strongly inhibited	Ueguchi (1997		10.1006/jmbi.1997.1381
H-NS	L30D	A	N-term	Dimer/oligomer strongly inhibited
H-NS	L30A	A	N-term	No effect
H-NS	L30K	K	N-term	No effect
H-NS	R12C		N-term		Ueguchi (1996)		https://doi.org/10.1006/jmbi.1996.0566
H-NS	R15C		N-term
H-NS	R54C		N-term
H-NS	R12H		N-term	Disrupts hha binding	Garcia (2006)	K6 R12 R15 positively charged, same helix and conserved	10.1016/j.jmb.2006.03.059
H-NS	R15H		N-term	Dimerization strongly inhibited
H-NS	Pro72 - Ala81		N-term	Essential for oligomer formation	Leonard (2009)		10.1111/j.1365-2958.2009.06754.x
H-NS	R12E		N-term	Promotes oligomerization
H-NS	R15E		N-term	disrupts H-NS self association
H-NS	R12E/R15A		N-term	Reduced DNA binding	Bloch (2003)		10.1038/nsb904
H-NS	D68V		Linker	Stronger oligomerisation	Giangrossi (2014)	Aimed to make linker region more hydrophobic.	10.1016/j.bbapap.2013.11.010
H-NS	D71V		Linker	Stronger oligomerisation
							10.1093/emboj/16.7.1795
H-NS	ΔPro115		C-term	Reduced oligomerization/DNA binding	Spurio (1997)
H-NS	R15E		N-term	Reduced oligomerization	Lim (2012)	Mutants previously shown to be defective in gene silencing. Shown here all could not form nucleoprotein filaments	10.1038/srep00509
H-NS	L26P		N-term	Reduced oligomerization
H-NS	L30P		N-term	Reduced oligomerization
H-NS	P115A		C-term	Reduced oligomerization
H-NS	I11A		N-term	Disrupts hha binding	Ali (2013)	Increased hilA expression resulting from disruption. Hha/H-NS specific gene	10.1074/jbc.M113.455378
H-NS	R12H		N-term	Disrupts hha binding		Increased expression of H-NS and H-NS/Hha controlled genes
H-NS	T109 - A116		C-term	DNA binding motif	Sette (2009)	Forms flexible loop that interacts with DNA.	10.1074/jbc.M109.044313
H-NS	R113,T114, A116		C-term	DNA binding motif		Main interacting residues, part of tetrapeptide loop with P115
H-NS	T109 and G101		C-term	DNA binding motif		Minor interacting residues
H-NS	I70A		N-term		Yamanaka 2018		http://www.jbc.org/content/early/2018/04/25/jbc.RA117.001425
H-NS	L75A		N-term
H-NS	K83		LINKER	Reduced DNA binding	Gao (2017)	Deletion of linker, replacement with 15 Q aa or change of + charge aa in linker disrupt DNA binding	https://doi.org/10.1073/pnas.1716721114
H-NS	K87		LINKER	Reduced DNA binding		DNA binding highly sensitive to net charge in linker, optimal +4 - 5
H-NS	K89		LINKER	Reduced DNA binding
H-NS	R90		LINKER	Reduced DNA binding
H-NS	K93		LINKER	Reduced DNA binding
H-NS	Δ80 - 94		LINKER	Reduced DNA binding
H-NS	K83		LINKER	Reduced binding affinity	Gulvady (2018)	in vitro assay confirming charged residues in linker influence binding affinity. Mutants used from Gao (2017).	doi: 10.1093/nar/gky826
H-NS	K87		LINKER	Reduced binding affinity
H-NS	K89		LINKER	Reduced binding affinity
H-NS	R90		LINKER	Reduced binding affinity
H-NS	K93		LINKER	Reduced binding affinity
H-NS	Δ80 - 94		LINKER	Reduced binding affinity
H-NS	Y61D-M64D		N-Term	oligomerization	van der Valk 2017		https://www.ncbi.nlm.nih.gov/pmc/articles/PMC5647153/
H-NS	K57 - K83		N-Term	oligomerization	Arold (2010)	Hydrophobic core involved in oligomerization, salt bridges between protomers (K57 - D68 and Arg54 - G74	https://www.pnas.org/content/pnas/107/36/15728.full.pdf
H-NS	Multimerization domain deletions		N-Term	oligomerization	Hameed (2019)	Dimeraztion/multimerization site 2 melting leads to N- /C-Terminal interactions	DOI: 10.1093/nar/gky1299
